# Supplementary material for: Adipocytes promote malignant growth of breast tumours with monocarboxylate transporter 2 expression via β-hydroxybutyrate
Source: Nat Commun. 2017 Mar 10;8:14706. doi: 10.1038/ncomms14706 (PMC5353665; doi:10.1038/ncomms14706)
Supplement: Supplementary Data 1 — Gene expression microarray data for screening potential factors involved in MDGAs-mediated tumorigenic enhancement. [file ncomms14706-s2.xlsx]

## Sheet: Raw data
Gene expression microarray data for screening potential factors involved in MDGAs-mediated tumorigenic enhancement				Raw signal values
Probe Set ID	Gene Symbol	Gene Title	Entrez Gene	MB468	MB157	MB231	MB361
AFFX-BioB-5_at				148.915	171.868	156.802	167.11
AFFX-BioB-M_at				162.883	210.107	172.337	184.306
AFFX-BioB-3_at				130.149	168.203	139.411	142.841
AFFX-BioC-5_at				349.123	396.919	366.58	371.777
AFFX-BioC-3_at				477.119	540.664	454.657	489.391
AFFX-BioDn-5_at				804.662	1000.44	900.746	879.46
AFFX-BioDn-3_at				1716.56	1887.7	1782.39	1778.31
AFFX-CreX-5_at				4756.41	4947.15	4841.75	4779.43
AFFX-CreX-3_at				6078.36	6438.43	6301.95	6193.21
AFFX-DapX-5_at				3.96999	4.01983	3.85321	4.06559
AFFX-DapX-M_at				3.83171	4.11332	4.3988	4.04243
AFFX-DapX-3_at				3.95992	4.24275	4.20863	4.31213
AFFX-LysX-5_at				4.01269	3.81253	3.67685	3.72806
AFFX-LysX-M_at				5.52427	5.62572	6.0125	4.93716
AFFX-LysX-3_at				4.6735	3.8492	4.36028	4.01161
AFFX-PheX-5_at				4.52619	4.82583	4.90388	4.84791
AFFX-PheX-M_at				4.05285	4.58559	4.12053	3.92467
AFFX-PheX-3_at				17.7308	17.1129	16.7372	17.2299
AFFX-ThrX-5_at				6.09111	6.34079	6.67866	6.01482
AFFX-ThrX-M_at				4.30874	4.40995	4.72168	4.53634
AFFX-ThrX-3_at				8.08296	7.97686	7.6152	7.69761
AFFX-TrpnX-5_at				9.25742	8.93327	7.76877	7.78549
AFFX-TrpnX-M_at				4.49584	4.32179	5.15689	4.36704
AFFX-TrpnX-3_at				3.93021	3.75816	3.32319	3.58015
AFFX-r2-Ec-bioB-5_at				166.425	203.195	164.806	179.376
AFFX-r2-Ec-bioB-M_at				185.226	235.299	178.529	195.849
AFFX-r2-Ec-bioB-3_at				169.403	200.867	170.751	175.304
AFFX-r2-Ec-bioC-5_at				510.532	540.235	477.191	504.924
AFFX-r2-Ec-bioC-3_at				621.848	661.133	563.15	605.255
AFFX-r2-Ec-bioD-5_at				2148.98	2303.48	2059.01	2126.63
AFFX-r2-Ec-bioD-3_at				2951.45	3069.69	2972.73	2985.55
AFFX-r2-P1-cre-5_at				7263.68	7210.1	7019.92	7103.35
AFFX-r2-P1-cre-3_at				8892.97	8254.41	8136.58	8103.02
AFFX-r2-Bs-dap-5_at				5.2522	6.11878	5.30193	5.38111
AFFX-r2-Bs-dap-M_at				4.61001	4.06816	3.81275	3.81483
AFFX-r2-Bs-dap-3_at				3.85614	3.75312	4.15272	4.00465
AFFX-r2-Bs-lys-5_at				3.43679	3.89756	4.01693	3.81813
AFFX-r2-Bs-lys-M_at				4.48398	3.69261	4.34181	4.11385
AFFX-r2-Bs-lys-3_at				4.43899	4.64393	4.94423	4.52816
AFFX-r2-Bs-phe-5_at				4.09646	4.54693	4.27076	4.93593
AFFX-r2-Bs-phe-M_at				3.9933	4.67797	4.26935	4.52066
AFFX-r2-Bs-phe-3_at				6.8024	5.75207	4.96552	6.1097
AFFX-r2-Bs-thr-3_s_at				9.63453	7.7165	8.46353	7.19172
AFFX-r2-Bs-thr-M_s_at				7.07042	6.65835	6.61008	6.0175
AFFX-r2-Bs-thr-5_s_at				3.93942	4.16414	4.13665	4.16448
AFFX-HUMISGF3A/M97935_5_at	STAT1	signal transducer and activator of transcription 1, 91kDa	6772	32.0768	34.6195	25.8217	32.8288
AFFX-HUMISGF3A/M97935_MA_at	STAT1	signal transducer and activator of transcription 1, 91kDa	6772	76.6046	74.078	60.0059	86.0204
AFFX-HUMISGF3A/M97935_MB_at	STAT1	signal transducer and activator of transcription 1, 91kDa	6772	154.251	154.591	112.705	151.187
AFFX-HUMISGF3A/M97935_3_at	STAT1	signal transducer and activator of transcription 1, 91kDa	6772	565.095	525.988	404.906	500.952
AFFX-HUMRGE/M10098_5_at				8414.44	9866.05	10183.7	9537.15
AFFX-HUMRGE/M10098_M_at				4786.52	6164.47	6435.17	5837.91
AFFX-HUMRGE/M10098_3_at				5264.46	6194.78	6231.8	6302.39
AFFX-HUMGAPDH/M33197_5_at	GAPDH	glyceraldehyde-3-phosphate dehydrogenase	2597	7250.41	9021.1	8618.48	8330.53
AFFX-HUMGAPDH/M33197_M_at	GAPDH	glyceraldehyde-3-phosphate dehydrogenase	2597	7892.02	9195.04	8776.35	8641.55
AFFX-HUMGAPDH/M33197_3_at	GAPDH	glyceraldehyde-3-phosphate dehydrogenase	2597	7627.62	9436.62	9282.73	9039.67
AFFX-HSAC07/X00351_5_at	ACTB	actin, beta	60	4134.51	4967.35	5743.33	5680.41
AFFX-HSAC07/X00351_M_at	ACTB	actin, beta	60	6978.25	6816.35	8390.45	8246.12
AFFX-HSAC07/X00351_3_at	ACTB	actin, beta	60	8723.51	8505.79	9757.03	9558.25
AFFX-M27830_5_at				5501.67	6197.95	7732.2	7154.49
AFFX-M27830_M_at				630.97	577.493	872.442	818.728
AFFX-M27830_3_at				25.4904	27.0076	26.199	24.1344
AFFX-hum_alu_at				12489.2	11945.1	11624.7	11861.7
1007_s_at	DDR1	discoidin domain receptor tyrosine kinase 1	780	2538.35	1453.07	229.366	278.773
1053_at	RFC2	replication factor C (activator 1) 2, 40kDa	5982	276.678	372.601	378.912	340.084
117_at	HSPA6	heat shock 70kDa protein 6 (HSP70B')	3310	22.9177	28.6445	27.0869	31.2191
121_at	PAX8	paired box 8	7849	118.696	122.658	143.063	181.174
1255_g_at	GUCA1A	guanylate cyclase activator 1A (retina)	2978	4.87789	5.21144	8.95663	5.80432
1294_at	UBA7	ubiquitin-like modifier activating enzyme 7	7318	27.2882	20.2354	23.6142	31.4646
1316_at	THRA	thyroid hormone receptor, alpha (erythroblastic leukemia viral (v-erb-a) oncogene homolog, avian)	7067	28.0142	26.5452	31.1358	33.7019
1320_at	PTPN21	protein tyrosine phosphatase, non-receptor type 21	11099	19.2135	22.7106	29.1433	33.678
1405_i_at	CCL5	chemokine (C-C motif) ligand 5	6352	5.80142	4.28985	4.80514	4.26865
1431_at	CYP2E1	cytochrome P450, family 2, subfamily E, polypeptide 1	1571	6.89575	6.46183	8.34314	8.64215
1438_at	EPHB3	EPH receptor B3	2049	113.141	74.6278	44.0845	22.4651
1487_at	ESRRA	estrogen-related receptor alpha	2101	376.757	238.875	189.077	247.802
1494_f_at	CYP2A6	cytochrome P450, family 2, subfamily A, polypeptide 6	1548	21.689	21.3704	23.6045	23.2638
1598_g_at	GAS6 /// LOC100133684	growth arrest-specific 6 /// similar to growth arrest-specific 6	100133684 /// 2621	99.6352	119.087	1114.23	1316.86
160020_at	MMP14	matrix metallopeptidase 14 (membrane-inserted)	4323	52.7168	56.1949	85.8497	175.851
1729_at	TRADD	TNFRSF1A-associated via death domain	8717	295.327	319.53	229.361	191.925
1773_at	FNTB	farnesyltransferase, CAAX box, beta	2342	50.7639	60.9808	72.7367	71.8305
177_at	PLD1	phospholipase D1, phosphatidylcholine-specific	5337	23.2323	18.0815	27.9254	34.8909
179_at	PMS2L11	postmeiotic segregation increased 2-like 11 pseudogene	441263	158.274	158.448	137.345	143.255
1861_at	BAD	BCL2-associated agonist of cell death	572	154.759	149.076	173.396	215.526
200000_s_at	PRPF8	PRP8 pre-mRNA processing factor 8 homolog (S. cerevisiae)	10594	718.372	852.073	1358.09	1522.28
200001_at	CAPNS1	calpain, small subunit 1	826	1203.23	1170.25	1087.88	1023.71
200002_at	RPL35	ribosomal protein L35	11224	4621.49	7174.92	7497.21	7492.75
200003_s_at	RPL28	ribosomal protein L28	6158	9281.31	7488.67	10343.2	8836.22
200004_at	EIF4G2	eukaryotic translation initiation factor 4 gamma, 2	1982	4692.23	3931.85	4790.61	4541.61
200005_at	EIF3D	eukaryotic translation initiation factor 3, subunit D	8664	1747.18	1384.71	2256.13	2320.12
200006_at	PARK7	Parkinson disease (autosomal recessive, early onset) 7	11315	3672.12	4012.65	4162.65	4622.24
200007_at	SRP14	signal recognition particle 14kDa (homologous Alu RNA binding protein)	6727	4295.74	4598.71	4317.15	3951.84
200008_s_at	GDI2	GDP dissociation inhibitor 2	2665	1493.48	1808.76	1262.82	1107
200009_at	GDI2	GDP dissociation inhibitor 2	2665	3848.92	4479.34	3320.24	2932.63
200010_at	RPL11	ribosomal protein L11	6135	5841.43	6301.55	6093.7	6237.62
200011_s_at	ARF3	ADP-ribosylation factor 3	377	586.819	1479.93	600.094	630.124
200012_x_at	RPL21	ribosomal protein L21	6144	6625.44	8296.67	7060.19	7439.58
200013_at	RPL24	ribosomal protein L24	6152	7030.74	7601.11	8663.92	8781.62
200014_s_at	HNRNPC	heterogeneous nuclear ribonucleoprotein C (C1/C2)	3183	2639.55	2776.4	3124.28	3232.92
200015_s_at	2010-09-02	septin 2	4735	2435.27	1914.46	3064.32	2592.7
200016_x_at	HNRNPA1	heterogeneous nuclear ribonucleoprotein A1	3178	6355.18	6158.63	7278.49	7292.43
200017_at	RPS27A	ribosomal protein S27a	6233	7197.91	7113.38	6622.98	6990.54
200018_at	RPS13	ribosomal protein S13	6207	6787.3	6940.91	7457.03	8130.34
200019_s_at	FAU	Finkel-Biskis-Reilly murine sarcoma virus (FBR-MuSV) ubiquitously expressed	2197	5861.09	5282.4	4966.83	5905
200020_at	TARDBP	TAR DNA binding protein	23435	1329.6	1337.07	1608.53	1568.92
200021_at	CFL1	cofilin 1 (non-muscle)	1072	6367.98	6401.57	6155.48	7002.22
200022_at	RPL18	ribosomal protein L18	6141	6299.5	6775.88	7296.09	6939.32
200023_s_at	EIF3F	eukaryotic translation initiation factor 3, subunit F	8665	2549.84	2076.06	4778.3	5189.76
200024_at	RPS5	ribosomal protein S5	6193	7929.38	6458.49	8382.52	7117.37
200025_s_at	RPL27	ribosomal protein L27	6155	6737.46	7181.68	8828.99	7967.79
200026_at	RPL34	ribosomal protein L34	6164	3200.11	4875.84	5620	5465.33
200027_at	NARS	asparaginyl-tRNA synthetase	4677	2752.93	2076.59	3029.59	1914.16
200028_s_at	STARD7	StAR-related lipid transfer (START) domain containing 7	56910	1958.88	1617.9	1429.05	1682.25
200029_at	RPL19	ribosomal protein L19	6143	6324.34	5557.96	7467.23	6688.58
200030_s_at	SLC25A3	solute carrier family 25 (mitochondrial carrier; phosphate carrier), member 3	5250	5266.18	5253.09	7416.43	6927.33
200031_s_at	RPS11	ribosomal protein S11	6205	8514.88	7905.42	8676.69	8284.16
200032_s_at	RPL9	ribosomal protein L9	6133	6666.59	8272.76	8207.83	10110.6
200033_at	DDX5	DEAD (Asp-Glu-Ala-Asp) box polypeptide 5	1655	4214.26	6166.14	4246.11	4464.76
200034_s_at	RPL6	ribosomal protein L6	6128	6166.33	7837.42	8938.85	7932.98
200035_at	DULLARD	dullard homolog (Xenopus laevis)	23399	384.931	361.604	634.827	816.153
200036_s_at	RPL10A	ribosomal protein L10a	4736	5207.16	4938.45	5805.9	5681.17
200037_s_at	CBX3	chromobox homolog 3 (HP1 gamma homolog, Drosophila)	11335	3351.4	3966.26	2683.82	3027.64
200038_s_at	RPL17	ribosomal protein L17	6139	6746.77	7232.15	8364.19	6284.12
200039_s_at	PSMB2	proteasome (prosome, macropain) subunit, beta type, 2	5690	3169.92	2964.36	2318.96	3049.1
200040_at	KHDRBS1	KH domain containing, RNA binding, signal transduction associated 1	10657	2259.79	1795.11	1911.2	2029.86
200041_s_at	BAT1	HLA-B associated transcript 1	7919	920.119	835.484	999.313	1161.99
200042_at	C22orf28	chromosome 22 open reading frame 28	51493	943.714	838.252	909.601	1009.7
200043_at	ERH	enhancer of rudimentary homolog (Drosophila)	2079	3455.67	4085.92	5038.96	4538.41
200044_at	SFRS9	splicing factor, arginine/serine-rich 9	8683	1455.55	2930.42	3218.73	2589.93
200045_at	ABCF1	ATP-binding cassette, sub-family F (GCN20), member 1	23	797.424	434.444	566.196	889.289
200046_at	DAD1	defender against cell death 1	1603	1957.38	2354.29	2783.59	1996.16
200047_s_at	YY1	YY1 transcription factor	7528	2289.93	3199.86	3449.89	2725.76
200048_s_at	JTB	jumping translocation breakpoint	10899	4291.34	3531.59	2661.32	2474.79
200049_at	MYST2	MYST histone acetyltransferase 2	11143	169.298	305.989	211.796	337.786
200050_at	ZNF146	zinc finger protein 146	7705	1346.79	1022.54	856.072	1078.87
200051_at	SART1	squamous cell carcinoma antigen recognized by T cells	9092	278.585	220.9	240.472	366.004
200052_s_at	ILF2	interleukin enhancer binding factor 2, 45kDa	3608	2831.2	1936.28	2162.49	2726.6
200053_at	SPAG7	sperm associated antigen 7	9552	364.435	730.495	708.433	839.741
200054_at	ZNF259	zinc finger protein 259	8882	332.357	294.218	288.042	411.751
200055_at	TAF10	TAF10 RNA polymerase II, TATA box binding protein (TBP)-associated factor, 30kDa	6881	1080.42	912.132	1202.52	1297.31
200056_s_at	C1D	C1D nuclear receptor co-repressor	10438	638.365	593.689	514.089	654.573
200057_s_at	NONO	non-POU domain containing, octamer-binding	4841	4074.59	3450.78	3130.7	3667.99
200058_s_at	SNRNP200	small nuclear ribonucleoprotein 200kDa (U5)	23020	1450.99	1252.64	998.605	1434.87
200059_s_at	RHOA	ras homolog gene family, member A	387	3960.08	3669.82	4833.22	4966.76
200060_s_at	RNPS1	RNA binding protein S1, serine-rich domain	10921	994.795	2214.09	1318.09	1190.58
200061_s_at	RPS24	ribosomal protein S24	6229	8091.12	8643.56	9431.09	9996.79
200062_s_at	RPL30	ribosomal protein L30	6156	8747.04	11113.7	9086.94	8969.58
200063_s_at	NPM1	nucleophosmin (nucleolar phosphoprotein B23, numatrin)	4869	9287.47	8834.74	9435.97	9827.64
200064_at	HSP90AB1	heat shock protein 90kDa alpha (cytosolic), class B member 1	3326	4411.95	6195.47	2823.69	5449.61
200065_s_at	ARF1	ADP-ribosylation factor 1	375	3416.73	2687.14	2969.39	3506.5
200066_at	IK	IK cytokine, down-regulator of HLA II	3550	1026.17	802.23	958.515	1054.57
200067_x_at	SNX3	sorting nexin 3	8724	2576.12	2094.26	2062.03	2670.19
200068_s_at	CANX	calnexin	821	5072.99	3575.42	3924.92	4222.74
200069_at	SART3	squamous cell carcinoma antigen recognized by T cells 3	9733	223.854	403.452	775.758	681.277
200070_at	C2orf24	chromosome 2 open reading frame 24	27013	385.702	436.64	238.287	201.982
200071_at	SMNDC1	survival motor neuron domain containing 1	10285	954.245	1001.02	1558.96	1907.31
200072_s_at	HNRNPM	heterogeneous nuclear ribonucleoprotein M	4670	2255	1943.96	2399.49	2809.74
200073_s_at	HNRNPD	heterogeneous nuclear ribonucleoprotein D (AU-rich element RNA binding protein 1, 37kDa)	3184	2578.77	2530.87	3713.63	3332.51
200074_s_at	RPL14 /// RPL14P1	ribosomal protein L14 /// ribosomal protein L14 pseudogene 1	144581 /// 9045	4055.53	4101.93	4891.77	5476.62
200075_s_at	GUK1	guanylate kinase 1	2987	1116.02	666.58	805.793	825.793
200076_s_at	C19orf50	chromosome 19 open reading frame 50	79036	470.07	325.64	420.119	270.46
200077_s_at	OAZ1	ornithine decarboxylase antizyme 1	4946	6051.02	6381.17	7275.89	6487.84
200078_s_at	ATP6V0B	ATPase, H+ transporting, lysosomal 21kDa, V0 subunit b	533	2055.54	1540.85	1158.34	1321.98
200079_s_at	KARS	lysyl-tRNA synthetase	3735	2118.22	2214.62	1779.7	1801.6
200080_s_at	H3F3A /// H3F3B /// LOC440926	H3 histone, family 3A /// H3 histone, family 3B (H3.3B) /// H3 histone, family 3A pseudogene	3020 /// 3021 /// 440926	8137.11	6051.13	6082.53	5615.98
200081_s_at	RPS6	ribosomal protein S6	6194	7135.34	7774.23	7459.52	7647.09
200082_s_at	RPS7 /// RPS7P11	ribosomal protein S7 /// ribosomal protein S7 pseudogene 11	6201 /// 644315	8158.66	7809.41	7421.13	8067.78
200083_at	USP22	ubiquitin specific peptidase 22	23326	922.234	871.868	1069.17	1293.33
200084_at	C11orf58	chromosome 11 open reading frame 58	10944	1414.63	1821.15	2247.91	2600.19
200085_s_at	TCEB2	transcription elongation factor B (SIII), polypeptide 2 (18kDa, elongin B)	6923	2699.46	4704.51	2776.03	2736.45
200086_s_at	COX4I1	cytochrome c oxidase subunit IV isoform 1	1327	4077.09	4611.34	3173.76	2866.68
200087_s_at	TMED2	transmembrane emp24 domain trafficking protein 2	10959	2616.53	3791.26	4384.85	3013.86
200088_x_at	RPL12	ribosomal protein L12	6136	7758.3	9174.08	9599.19	10132.2
200089_s_at	RPL4	ribosomal protein L4	6124	3840.37	5596.44	5053.56	5824.77
200090_at	FNTA	farnesyltransferase, CAAX box, alpha	2339	964.936	697.282	944.949	1778.42
200091_s_at	RPS25	ribosomal protein S25	6230	5776.06	7520.3	5871.46	6109.93
200092_s_at	RPL37	ribosomal protein L37	6167	8152.14	10928.3	9065.97	9083.32
200093_s_at	HINT1	histidine triad nucleotide binding protein 1	3094	4216.42	2710.27	3630.56	4409.72
200094_s_at	EEF2	eukaryotic translation elongation factor 2	1938	3766.83	4847.35	3685.34	4046.35
200095_x_at	RPS10	ribosomal protein S10	6204	10914.4	10170.2	11114.9	11450.3
200096_s_at	ATP6V0E1	ATPase, H+ transporting, lysosomal 9kDa, V0 subunit e1	8992	4523.97	3945.54	3916.73	3707.92
200097_s_at	HNRNPK	heterogeneous nuclear ribonucleoprotein K	3190	2141.19	2365.24	3141.92	2493.62
200098_s_at	ANAPC5	anaphase promoting complex subunit 5	51433	784.842	1503.09	1511.21	1300.51
200099_s_at	RPS3A	ribosomal protein S3A	6189	9628.42	11116.6	10237.7	10336.3
200593_s_at	HNRNPU	heterogeneous nuclear ribonucleoprotein U (scaffold attachment factor A)	3192	1697.41	1060.36	1734.64	1663.59
200594_x_at	HNRNPU	heterogeneous nuclear ribonucleoprotein U (scaffold attachment factor A)	3192	2873.59	2563.71	3573.74	3582.74
200595_s_at	EIF3A	eukaryotic translation initiation factor 3, subunit A	8661	1267.59	1408.43	2156.75	2524.12
200596_s_at	EIF3A	eukaryotic translation initiation factor 3, subunit A	8661	603.487	697.681	1005.26	1432.13
200597_at	EIF3A	eukaryotic translation initiation factor 3, subunit A	8661	230.822	242.671	403.661	428.725
200598_s_at	HSP90B1	heat shock protein 90kDa beta (Grp94), member 1	7184	991.596	1779.26	1778.47	1605.78
200599_s_at	HSP90B1	heat shock protein 90kDa beta (Grp94), member 1	7184	3272.73	3913.93	4620.76	3677.51
200600_at	MSN	moesin	4478	1068.92	10.8613	2969.59	2207.42
200601_at	ACTN4	actinin, alpha 4	81	486.002	252.489	628.711	774.591
200602_at	APP	amyloid beta (A4) precursor protein	351	1400.03	474.111	623.986	551.091
200603_at	PRKAR1A	protein kinase, cAMP-dependent, regulatory, type I, alpha (tissue specific extinguisher 1)	5573	2315.04	4181.92	2471.76	2722.28
200604_s_at	PRKAR1A	protein kinase, cAMP-dependent, regulatory, type I, alpha (tissue specific extinguisher 1)	5573	320.875	1822.57	302.403	612.757
200605_s_at	PRKAR1A	protein kinase, cAMP-dependent, regulatory, type I, alpha (tissue specific extinguisher 1)	5573	1779.42	4112.88	2131.45	2767.73
200606_at	DSP	desmoplakin	1832	4288.4	2346.05	1382.2	956.758
200607_s_at	RAD21	RAD21 homolog (S. pombe)	5885	423.628	551.675	483.985	577.183
200608_s_at	RAD21	RAD21 homolog (S. pombe)	5885	2115.97	2174.98	2273.99	2010.47
200609_s_at	WDR1	WD repeat domain 1	9948	1621.71	1675.63	2550.55	4699.83
200610_s_at	NCL	nucleolin	4691	2995.54	2135.54	3536.71	3360.34
200611_s_at	WDR1	WD repeat domain 1	9948	980.377	928.028	1196.52	2196.76
200612_s_at	AP2B1	adaptor-related protein complex 2, beta 1 subunit	163	226.989	319.064	922.343	680.202
200613_at	AP2M1	adaptor-related protein complex 2, mu 1 subunit	1173	476.09	831.924	772.974	733.28
200614_at	CLTC	clathrin, heavy chain (Hc)	1213	3658.33	8931.43	5258.39	5861.01
200615_s_at	AP2B1	adaptor-related protein complex 2, beta 1 subunit	163	63.3876	492.092	709.844	375.122
200616_s_at	MLEC	malectin	9761	998.924	1428.42	1569.92	1017.17
200617_at	MLEC	malectin	9761	237.436	346.857	465.424	317.729
200618_at	LASP1	LIM and SH3 protein 1	3927	1083.43	1221.42	2571.38	2290.76
200619_at	SF3B2	splicing factor 3b, subunit 2, 145kDa	10992	987.433	1072.44	840.924	1242.49
200620_at	TMEM59	transmembrane protein 59	9528	2504.71	1655.84	1185.31	1274.28
200621_at	CSRP1	cysteine and glycine-rich protein 1	1465	415.319	793.009	851.265	966.639
200622_x_at	CALM3	calmodulin 3 (phosphorylase kinase, delta)	808	453.258	995.377	854.79	902.579
200623_s_at	CALM3	calmodulin 3 (phosphorylase kinase, delta)	808	219.403	276.998	434.544	450.781
200624_s_at	MATR3	matrin 3	9782	1993.42	1837.81	2022.92	2015.31
200625_s_at	CAP1	CAP, adenylate cyclase-associated protein 1 (yeast)	10487	2345.17	1721.99	2610.4	3081.1
200626_s_at	MATR3	matrin 3	9782	2528.61	2254.01	2631.48	2537.05
200627_at	PTGES3	prostaglandin E synthase 3 (cytosolic)	10728	4621.85	5826.44	5397.66	5207.34
200628_s_at	WARS	tryptophanyl-tRNA synthetase	7453	155.924	331.613	500.757	369.069
200629_at	WARS	tryptophanyl-tRNA synthetase	7453	360.611	712.182	898.965	708.601
200630_x_at	SET	SET nuclear oncogene	6418	4318.81	5573.88	5567.39	5905.22
200631_s_at	SET	SET nuclear oncogene	6418	3319.74	3587.11	4287.93	4718.57
200632_s_at	NDRG1	N-myc downstream regulated 1	10397	120.869	190.403	311.978	1106.53
200633_at	UBB	ubiquitin B	7314	9368.17	8636.29	9481.07	10843.1
200634_at	PFN1	profilin 1	5216	1514.44	2452.13	3836.54	3865.88
200635_s_at	PTPRF	protein tyrosine phosphatase, receptor type, F	5792	1023.66	587.482	475.034	559.63
200636_s_at	PTPRF	protein tyrosine phosphatase, receptor type, F	5792	2468.22	1551.45	1319.76	1396.89
200637_s_at	PTPRF	protein tyrosine phosphatase, receptor type, F	5792	300.907	231.408	143.008	175.271
200638_s_at	YWHAZ	tyrosine 3-monooxygenase/tryptophan 5-monooxygenase activation protein, zeta polypeptide	7534	4927.35	4926.52	4752.06	4704.18
200639_s_at	YWHAZ	tyrosine 3-monooxygenase/tryptophan 5-monooxygenase activation protein, zeta polypeptide	7534	4490.55	5789.43	4880.48	4448.6
200640_at	YWHAZ	tyrosine 3-monooxygenase/tryptophan 5-monooxygenase activation protein, zeta polypeptide	7534	4424.76	4622.55	4325.09	4318.79
200641_s_at	YWHAZ	tyrosine 3-monooxygenase/tryptophan 5-monooxygenase activation protein, zeta polypeptide	7534	4725.89	4622.66	4075.72	4292.94
200642_at	SOD1	superoxide dismutase 1, soluble	6647	4459.12	5368.83	3845.51	3308.15
200643_at	HDLBP	high density lipoprotein binding protein	3069	301.924	297.176	246.265	212.068
200644_at	MARCKSL1	MARCKS-like 1	65108	3301.59	1959.68	852.07	349.584
200645_at	GABARAP	GABA(A) receptor-associated protein	11337	1919.83	1475.59	1788.59	2251.28
200646_s_at	NUCB1	nucleobindin 1	4924	46.0343	50.9267	48.539	41.9233
200647_x_at	EIF3C /// EIF3CL	eukaryotic translation initiation factor 3, subunit C /// eukaryotic translation initiation factor 3, subunit C-like	728689 /// 8663	1720.51	3078.86	2423.54	2504.21
200648_s_at	GLUL	glutamate-ammonia ligase (glutamine synthetase)	2752	498.728	239.091	27.9622	205.173
200649_at	NUCB1	nucleobindin 1	4924	46.3907	77.9454	66.0698	66.3329
200650_s_at	LDHA	lactate dehydrogenase A	3939	6741.75	6782.68	8599.58	8775.73
200651_at	GNB2L1	guanine nucleotide binding protein (G protein), beta polypeptide 2-like 1	10399	8732.83	7964.07	7580.99	8573.29
200652_at	SSR2	signal sequence receptor, beta (translocon-associated protein beta)	6746	2679.71	1993.94	2223.56	2415.46
200653_s_at	CALM1	calmodulin 1 (phosphorylase kinase, delta)	801	2491.89	4518.61	3952.2	2629.43
200654_at	P4HB	prolyl 4-hydroxylase, beta polypeptide	5034	2457.71	2688.89	2252	1782.94
200655_s_at	CALM1	calmodulin 1 (phosphorylase kinase, delta)	801	2518.99	4105.22	3655.43	2468.11
200656_s_at	P4HB	prolyl 4-hydroxylase, beta polypeptide	5034	577.257	936.963	697.924	503.864
200657_at	SLC25A5	solute carrier family 25 (mitochondrial carrier; adenine nucleotide translocator), member 5	292	6715.1	6857.26	4917.6	4446.59
200658_s_at	PHB	prohibitin	5245	930.689	2413.77	1523.75	2631.27
200659_s_at	PHB	prohibitin	5245	325.795	706.887	583.001	979.258
200660_at	S100A11	S100 calcium binding protein A11	6282	2637.85	2444.4	1936.93	1623.87
200661_at	CTSA	cathepsin A	5476	526.452	452.718	688.138	621.224
200662_s_at	TOMM20	translocase of outer mitochondrial membrane 20 homolog (yeast)	9804	3337.36	1603.38	3566.28	2805.34
200663_at	CD63	CD63 molecule	967	2081.72	5060.59	3164.19	2531.12
200664_s_at	DNAJB1	DnaJ (Hsp40) homolog, subfamily B, member 1	3337	603.553	550.225	507.774	337.855
200665_s_at	SPARC	secreted protein, acidic, cysteine-rich (osteonectin)	6678	6.14586	8.37185	20.6045	28.1201
200666_s_at	DNAJB1	DnaJ (Hsp40) homolog, subfamily B, member 1	3337	1022.34	947.583	985.478	667.683
200667_at	UBE2D3	ubiquitin-conjugating enzyme E2D 3 (UBC4/5 homolog, yeast)	7323	1302.4	1047.19	1155.99	1042.1
200668_s_at	UBE2D3	ubiquitin-conjugating enzyme E2D 3 (UBC4/5 homolog, yeast)	7323	2440.55	2700.66	2518.31	2448.04
200669_s_at	UBE2D3	ubiquitin-conjugating enzyme E2D 3 (UBC4/5 homolog, yeast)	7323	2238.89	3099.09	2476.68	2581.37
200670_at	XBP1	X-box binding protein 1	7494	1303.04	3280.7	319.763	324.18
200671_s_at	SPTBN1	spectrin, beta, non-erythrocytic 1	6711	49.9707	48.3266	109.905	99.6767
200672_x_at	SPTBN1	spectrin, beta, non-erythrocytic 1	6711	186.424	97.4682	294.354	284.938
200673_at	LAPTM4A	lysosomal protein transmembrane 4 alpha	9741	3127.14	2782.86	1735.47	1747.42
200674_s_at	RPL32	ribosomal protein L32	6161	6759.44	9949.17	8554.26	9147.64
200675_at	CD81	CD81 molecule	975	1093.9	1340.83	1402.82	1108.76
200676_s_at	UBE2L3	ubiquitin-conjugating enzyme E2L 3	7332	101.591	60.7654	73.4957	121.879
200677_at	PTTG1IP	pituitary tumor-transforming 1 interacting protein	754	2376.82	1964.66	5418.59	3409.52
200678_x_at	GRN	granulin	2896	530.258	481.368	618.343	820.176
200679_x_at	HMGB1	high-mobility group box 1	3146	2006.32	4142.97	2395.6	2455.55
200680_x_at	HMGB1	high-mobility group box 1	3146	6233.57	7809.68	6184.39	6181.38
200681_at	GLO1	glyoxalase I	2739	2502.35	3563.09	3761.27	4466.52
200682_s_at	UBE2L3	ubiquitin-conjugating enzyme E2L 3	7332	2352.09	2353.37	1676.16	1851.93
200683_s_at	UBE2L3	ubiquitin-conjugating enzyme E2L 3	7332	555.493	552.761	511.275	553.665
200684_s_at	UBE2L3	ubiquitin-conjugating enzyme E2L 3	7332	277.44	196.058	245.258	272.721
200685_at	SFRS11	splicing factor, arginine/serine-rich 11	9295	355.008	122.919	192.458	332.015
200686_s_at	SFRS11	splicing factor, arginine/serine-rich 11	9295	2173.74	1748.5	1915.07	2210.13
200687_s_at	SF3B3	splicing factor 3b, subunit 3, 130kDa	23450	357.715	1264.88	725.649	527.689
200688_at	SF3B3	splicing factor 3b, subunit 3, 130kDa	23450	96.3931	131.243	124.424	135.199
200689_x_at	EEF1G	eukaryotic translation elongation factor 1 gamma	1937	7754.65	7461.76	6731.82	6888.03
200690_at	HSPA9	heat shock 70kDa protein 9 (mortalin)	3313	452.158	307.933	342.468	457.647
200691_s_at	HSPA9	heat shock 70kDa protein 9 (mortalin)	3313	1990.3	2859	2161.89	2720.83
200692_s_at	HSPA9	heat shock 70kDa protein 9 (mortalin)	3313	1449.11	2320.03	1656.75	2014.61
200693_at	YWHAQ	tyrosine 3-monooxygenase/tryptophan 5-monooxygenase activation protein, theta polypeptide	10971	5115.54	3697.83	3831.21	4347.75
200694_s_at	DDX24	DEAD (Asp-Glu-Ala-Asp) box polypeptide 24	57062	465.392	750.758	1010.13	903.391
200695_at	PPP2R1A	protein phosphatase 2 (formerly 2A), regulatory subunit A, alpha isoform	5518	280.644	350.886	401.046	357.841
200696_s_at	GSN	gelsolin (amyloidosis, Finnish type)	2934	664.023	272.603	67.5664	222.111
200697_at	HK1	hexokinase 1	3098	894.226	1102.38	989.356	1332.84
200698_at	KDELR2	KDEL (Lys-Asp-Glu-Leu) endoplasmic reticulum protein retention receptor 2	11014	1724.2	1711.32	1309.95	1503.26
200699_at	KDELR2	KDEL (Lys-Asp-Glu-Leu) endoplasmic reticulum protein retention receptor 2	11014	1381.89	752.274	701.455	1132.26
200700_s_at	KDELR2	KDEL (Lys-Asp-Glu-Leu) endoplasmic reticulum protein retention receptor 2	11014	2160.02	3138.43	1523.36	1570.16
200701_at	NPC2	Niemann-Pick disease, type C2	10577	1170.34	665.96	3929.43	2784.18
200702_s_at	DDX24	DEAD (Asp-Glu-Ala-Asp) box polypeptide 24	57062	194.77	490.895	472.908	484.424
200703_at	DYNLL1	dynein, light chain, LC8-type 1	8655	3662.42	3348.92	4053.27	3690.8
200704_at	LITAF	lipopolysaccharide-induced TNF factor	9516	1216.43	1301.39	346.424	550.866
200705_s_at	EEF1B2	eukaryotic translation elongation factor 1 beta 2	1933	4368.23	5998.23	5619.42	6071.11
200706_s_at	LITAF	lipopolysaccharide-induced TNF factor	9516	1005.79	1046.59	253.593	383.313
200707_at	PRKCSH	protein kinase C substrate 80K-H	5589	90.8665	81.3354	108.788	61.5167
200708_at	GOT2	glutamic-oxaloacetic transaminase 2, mitochondrial (aspartate aminotransferase 2)	2806	904.561	1065.49	1049.96	1292.9
200709_at	FKBP1A	FK506 binding protein 1A, 12kDa	2280	556.588	393.091	855.098	944.09
200710_at	ACADVL	acyl-Coenzyme A dehydrogenase, very long chain	37	859.445	724.092	504.258	681.5
200711_s_at	SKP1	S-phase kinase-associated protein 1	6500	1273.36	1348.33	1016.29	1238.41
200712_s_at	MAPRE1	microtubule-associated protein, RP/EB family, member 1	22919	399.117	468.582	699.387	687.926
200713_s_at	MAPRE1	microtubule-associated protein, RP/EB family, member 1	22919	2244.35	1858.65	3500.45	3268.3
200714_x_at	OS9	osteosarcoma amplified 9, endoplasmic reticulum associated protein	10956	287.091	585.652	330.424	235.999
200715_x_at	RPL13A	ribosomal protein L13a	23521	3854.49	3308.25	3465.63	3654.65
200716_x_at	RPL13A	ribosomal protein L13a	23521	9500.71	8096.26	9346.31	8830.25
200717_x_at	RPL7	ribosomal protein L7	6129	8869.47	10429.7	8949.46	9452.33
200718_s_at	SKP1	S-phase kinase-associated protein 1	6500	6035.04	6587.64	5742.75	5882.45
200719_at	SKP1	S-phase kinase-associated protein 1	6500	260.904	216.943	155.985	133.844
200720_s_at	ACTR1A	ARP1 actin-related protein 1 homolog A, centractin alpha (yeast)	10121	336.355	402.975	664.248	508.374
200721_s_at	ACTR1A	ARP1 actin-related protein 1 homolog A, centractin alpha (yeast)	10121	225.915	241.355	312.417	351.197
200722_s_at	CAPRIN1	cell cycle associated protein 1	4076	1041.32	528.619	544.775	672.019
200723_s_at	CAPRIN1	cell cycle associated protein 1	4076	3065.01	1736.44	2116.61	2526.65
200724_at	RPL10	ribosomal protein L10	6134	33.2739	32.5294	20.8489	21.0859
200725_x_at	RPL10	ribosomal protein L10	6134	8985.07	7070.86	6172.35	5855.77
200726_at	PPP1CC	protein phosphatase 1, catalytic subunit, gamma isoform	5501	2680.01	2438.68	4266.53	4202.68
200727_s_at	ACTR2	ARP2 actin-related protein 2 homolog (yeast)	10097	187.816	377.023	213.176	298.974
200728_at	ACTR2	ARP2 actin-related protein 2 homolog (yeast)	10097	2146.55	1965.12	1749.87	2579.79
200729_s_at	ACTR2	ARP2 actin-related protein 2 homolog (yeast)	10097	1932.15	2332.81	1653.83	2004.02
200730_s_at	PTP4A1	protein tyrosine phosphatase type IVA, member 1	7803	323.378	473.919	217.669	278.083
200731_s_at	PTP4A1	protein tyrosine phosphatase type IVA, member 1	7803	434.924	677.085	324.697	479.064
200732_s_at	PTP4A1	protein tyrosine phosphatase type IVA, member 1	7803	838.553	873.528	559.019	1002.52
200733_s_at	PTP4A1	protein tyrosine phosphatase type IVA, member 1	7803	689.688	1238.88	855.099	831.353
200734_s_at	ARF3	ADP-ribosylation factor 3	377	365.815	1682.35	390.634	698.652
200735_x_at	NACA	nascent polypeptide-associated complex alpha subunit	4666	6741.26	7815.79	7575.56	7164.43
200736_s_at	GPX1	glutathione peroxidase 1	2876	1840	9.22307	3210.52	3877.25
200737_at	PGK1	phosphoglycerate kinase 1	5230	1193.86	1454.16	1437.85	1329.04
200738_s_at	PGK1	phosphoglycerate kinase 1	5230	4775.21	4928.39	5006.52	4589.79
200739_s_at	SUMO3	SMT3 suppressor of mif two 3 homolog 3 (S. cerevisiae)	6612	431.562	480.507	411.605	391.573
200740_s_at	SUMO3	SMT3 suppressor of mif two 3 homolog 3 (S. cerevisiae)	6612	2101.37	3003.98	2432.99	1923.45
200741_s_at	RPS27	ribosomal protein S27	6232	9329.12	8164.73	8770.61	7922.74
200742_s_at	TPP1	tripeptidyl peptidase I	1200	99.3528	51.7229	102.47	76.6331
200743_s_at	TPP1	tripeptidyl peptidase I	1200	201.418	91.5549	302.001	246.881
200744_s_at	GNB1	guanine nucleotide binding protein (G protein), beta polypeptide 1	2782	564.844	987.815	1049.35	1118.44
200745_s_at	GNB1	guanine nucleotide binding protein (G protein), beta polypeptide 1	2782	595.102	722.592	827.99	1003.26
200746_s_at	GNB1	guanine nucleotide binding protein (G protein), beta polypeptide 1	2782	768.603	748.55	1031.13	1131.23
200747_s_at	NUMA1	nuclear mitotic apparatus protein 1	4926	373.758	329.726	238.395	315.184
200748_s_at	FTH1	ferritin, heavy polypeptide 1	2495	12156.2	9982.58	5828.51	6905.65
200749_at	RAN	RAN, member RAS oncogene family	5901	484.825	1391.61	2205.48	1658.45
200750_s_at	RAN	RAN, member RAS oncogene family	5901	3651.87	6183.01	6223.7	5185.85
200751_s_at	HNRNPC	heterogeneous nuclear ribonucleoprotein C (C1/C2)	3183	3169.42	3973.26	3448.6	3595.24
200752_s_at	CAPN1	calpain 1, (mu/I) large subunit	823	350.877	181.091	94.2464	100.151
200753_x_at	SFRS2	splicing factor, arginine/serine-rich 2	6427	1708.38	1584.85	1337.92	1524.57
200754_x_at	SFRS2	splicing factor, arginine/serine-rich 2	6427	3885.82	3386.48	3342.2	3894.95
200755_s_at	CALU	calumenin	813	429.206	319.421	706.556	659.356
200756_x_at	CALU	calumenin	813	305.35	238.722	407.104	397.918
200757_s_at	CALU	calumenin	813	772.922	481.091	1406	1166.76
200758_s_at	NFE2L1	nuclear factor (erythroid-derived 2)-like 1	4779	431.948	816.414	599.92	858.654
200759_x_at	NFE2L1	nuclear factor (erythroid-derived 2)-like 1	4779	499.233	844.292	670.998	880.816
200760_s_at	ARL6IP5	ADP-ribosylation-like factor 6 interacting protein 5	10550	1395.42	766.492	921.359	867.879
200761_s_at	ARL6IP5	ADP-ribosylation-like factor 6 interacting protein 5	10550	2080.72	1300.84	1343.3	1281.26
200762_at	DPYSL2	dihydropyrimidinase-like 2	1808	1416.79	628.761	1680.94	872.557
200763_s_at	RPLP1	ribosomal protein, large, P1	6176	8373.48	8630.35	8632.42	10271.2
200764_s_at	CTNNA1	catenin (cadherin-associated protein), alpha 1, 102kDa	1495	193.234	858.971	713.036	847.335
200765_x_at	CTNNA1	catenin (cadherin-associated protein), alpha 1, 102kDa	1495	476.097	2084.1	1811.72	2192.72
200766_at	CTSD	cathepsin D	1509	327.3	522.417	193.758	205.449
200767_s_at	FAM120A	family with sequence similarity 120A	23196	137.427	312.281	217.052	176.626
200768_s_at	MAT2A	methionine adenosyltransferase II, alpha	4144	1308.87	1104.76	1193.06	1165.91
200769_s_at	MAT2A	methionine adenosyltransferase II, alpha	4144	266.758	472.79	357.941	333.489
200770_s_at	LAMC1	laminin, gamma 1 (formerly LAMB2)	3915	206.925	380.429	472.844	395.791
200771_at	LAMC1	laminin, gamma 1 (formerly LAMB2)	3915	442.67	392.735	1142.24	746.925
200772_x_at	PTMA	prothymosin, alpha	5757	7782.54	6067.48	6012.92	5395.88
200773_x_at	PTMA	prothymosin, alpha	5757	6575.63	5693.24	5724.05	5096.46
200774_at	FAM120A	family with sequence similarity 120A	23196	1876.22	3303.49	2949.57	2207.39
200775_s_at	HNRNPK	heterogeneous nuclear ribonucleoprotein K	3190	4194.9	4242.2	4232.98	4038.1
200776_s_at	BZW1 /// BZW1L1	basic leucine zipper and W2 domains 1 /// basic leucine zipper and W2 domains 1 like 1	151579 /// 9689	1207.83	1542.51	1451.09	1568.19
200777_s_at	BZW1	basic leucine zipper and W2 domains 1	9689	1760.46	2327.72	2726.25	3042.74
200778_s_at	2010-09-02	septin 2	4735	877.157	1032.23	1275.09	935.858
200779_at	ATF4	activating transcription factor 4 (tax-responsive enhancer element B67)	468	6070.7	3024.8	2951.01	3476.51
200780_x_at	GNAS	GNAS complex locus	2778	4939.73	10140	5892.96	6491.11
200781_s_at	RPS15A	ribosomal protein S15a	6210	8413.69	10692.1	8974.77	8564.33
200782_at	ANXA5	annexin A5	308	1990.22	1462.16	3551.18	2532.21
200783_s_at	STMN1	stathmin 1	3925	1123.6	356.757	932.121	1129.25
200784_s_at	LOC100134190 /// LRP1	similar to low density lipoprotein-related protein 1 (alpha-2-macroglobulin receptor) /// low density lipoprotein-related protein 1 (alpha-2-macroglobulin receptor)	100134190 /// 4035	62.8009	47.2294	58.0133	55.0686
200785_s_at	LOC100134190 /// LRP1	similar to low density lipoprotein-related protein 1 (alpha-2-macroglobulin receptor) /// low density lipoprotein-related protein 1 (alpha-2-macroglobulin receptor)	100134190 /// 4035	29.5841	35.9622	41.2984	34.8996
200786_at	PSMB7	proteasome (prosome, macropain) subunit, beta type, 7	5695	2045.91	3391.54	3427.71	4347.78
200787_s_at	PEA15	phosphoprotein enriched in astrocytes 15	8682	150.278	117.241	530.445	520.947
200788_s_at	PEA15	phosphoprotein enriched in astrocytes 15	8682	850.615	425.2	2752.59	2578.77
200789_at	ECH1	enoyl Coenzyme A hydratase 1, peroxisomal	1891	807.608	488.055	303.244	243.529
200790_at	ODC1	ornithine decarboxylase 1	4953	1028.8	1692.26	2038.94	2730.42
200791_s_at	IQGAP1	IQ motif containing GTPase activating protein 1	8826	999.138	1465.86	1680.88	1621.28
200792_at	XRCC6	X-ray repair complementing defective repair in Chinese hamster cells 6	2547	3396.44	2716.25	3682.43	3742.42
200793_s_at	ACO2	aconitase 2, mitochondrial	50	466.457	364.152	295.086	334.336
200794_x_at	DAZAP2	DAZ associated protein 2	9802	2319.52	4368.81	2386.8	2060.86
200795_at	SPARCL1	SPARC-like 1 (hevin)	8404	8.26155	9.69937	5.89773	7.05899
200796_s_at	MCL1	myeloid cell leukemia sequence 1 (BCL2-related)	4170	52.9411	65.1184	52.889	54.5988
200797_s_at	MCL1	myeloid cell leukemia sequence 1 (BCL2-related)	4170	1988.83	1339.31	1691.26	2024.52
200798_x_at	MCL1	myeloid cell leukemia sequence 1 (BCL2-related)	4170	1067.43	1189.84	861.997	843.82
200799_at	HSPA1A	heat shock 70kDa protein 1A	3303	4915.61	4378.23	80.9825	1205.26
200800_s_at	HSPA1A /// HSPA1B	heat shock 70kDa protein 1A /// heat shock 70kDa protein 1B	3303 /// 3304	2650.8	2015.76	863.881	795.925
200801_x_at	ACTB	actin, beta	60	9574.76	8852.17	10487.6	10592.3
200802_at	SARS	seryl-tRNA synthetase	6301	1776.52	2031.24	2264.05	1959.56
200803_s_at	TMBIM6	transmembrane BAX inhibitor motif containing 6	7009	1248.99	3415.26	1384.95	1208.91
200804_at	TMBIM6	transmembrane BAX inhibitor motif containing 6	7009	1506.03	2329.41	1612.8	2020.95
200805_at	LMAN2	lectin, mannose-binding 2	10960	1187.64	938.591	481.349	566.82
200806_s_at	HSPD1	heat shock 60kDa protein 1 (chaperonin)	3329	4347.71	5261.75	4276.97	5110.64
200807_s_at	HSPD1	heat shock 60kDa protein 1 (chaperonin)	3329	7056.16	8250.4	7488.86	7687.48
200808_s_at	ZYX	zyxin	7791	47.849	46.6352	86.1277	162.264
200809_x_at	RPL12	ribosomal protein L12	6136	6749.47	8556.44	8880.31	9578.06
200810_s_at	CIRBP	cold inducible RNA binding protein	1153	913.924	1177.83	967.258	704.424
200811_at	CIRBP	cold inducible RNA binding protein	1153	315.949	386.471	318.091	239.867
200812_at	CCT7	chaperonin containing TCP1, subunit 7 (eta)	10574	2093.1	2762.01	2198.89	3343.93
200813_s_at	PAFAH1B1	platelet-activating factor acetylhydrolase, isoform Ib, subunit 1 (45kDa)	5048	110.758	189.261	252.311	298.591
200814_at	PSME1	proteasome (prosome, macropain) activator subunit 1 (PA28 alpha)	5720	1529.67	2178.59	1411.2	1133.06
200815_s_at	PAFAH1B1	platelet-activating factor acetylhydrolase, isoform Ib, subunit 1 (45kDa)	5048	483.634	696.235	793.998	762.955
200816_s_at	PAFAH1B1	platelet-activating factor acetylhydrolase, isoform Ib, subunit 1 (45kDa)	5048	426.334	415.983	827.843	720.758
200817_x_at	RPS10	ribosomal protein S10	6204	9827.76	9329.63	10434.9	10560.3
200818_at	ATP5O	ATP synthase, H+ transporting, mitochondrial F1 complex, O subunit	539	3154.19	2505.81	2060.09	2228.07
200819_s_at	RPS15	ribosomal protein S15	6209	6761.43	8246.87	9819.09	8550.72
200820_at	PSMD8	proteasome (prosome, macropain) 26S subunit, non-ATPase, 8	5714	2445.18	1762.67	1668.89	1677.44
200821_at	LAMP2	lysosomal-associated membrane protein 2	3920	842.827	1033.83	764.681	402.159
200822_x_at	TPI1	triosephosphate isomerase 1	7167	1320.88	4887.93	4494.83	4136.9
200823_x_at	RPL29	ribosomal protein L29	6159	4177.03	5404.24	6033.79	6283.84
200824_at	GSTP1	glutathione S-transferase pi 1	2950	67.28	36.0606	213.356	1003.43
200825_s_at	HYOU1	hypoxia up-regulated 1	10525	466.193	641.826	598.007	683.211
200826_at	SNRPD2	small nuclear ribonucleoprotein D2 polypeptide 16.5kDa	6633	3845.81	5196.74	5518.81	5331.39
200827_at	PLOD1	procollagen-lysine 1, 2-oxoglutarate 5-dioxygenase 1	5351	143.78	130.59	159.954	217.271
200828_s_at	ZNF207	zinc finger protein 207	7756	1735.24	1619.58	1673.09	1418.06
200829_x_at	ZNF207	zinc finger protein 207	7756	1341.59	1275.76	1528.12	1270.49
200830_at	PSMD2	proteasome (prosome, macropain) 26S subunit, non-ATPase, 2	5708	924.553	1331.48	2037.38	2566.47
200831_s_at	SCD	stearoyl-CoA desaturase (delta-9-desaturase)	6319	317.141	1283.09	1051.41	1071.47
200832_s_at	SCD	stearoyl-CoA desaturase (delta-9-desaturase)	6319	1616.66	3651.53	3360.01	3209.25
200833_s_at	hCG_1757335 /// RAP1B	hCG1757335 /// RAP1B, member of RAS oncogene family	5908 /// 643752	1605	2446.92	2766.59	2400.26
200834_s_at	RPS21	ribosomal protein S21	6227	8608.59	11424.7	10374.3	9965.66
200835_s_at	MAP4	microtubule-associated protein 4	4134	102.846	222.789	361.223	344.35
200836_s_at	MAP4	microtubule-associated protein 4	4134	136.327	168.484	347.769	302.823
200837_at	BCAP31	B-cell receptor-associated protein 31	10134	1599.67	1490.15	880.914	828.236
200838_at	CTSB	cathepsin B	1508	455.443	561.944	466.925	513.88
200839_s_at	CTSB	cathepsin B	1508	928.623	1282.56	895.627	1030.64
200840_at	KARS	lysyl-tRNA synthetase	3735	5649.81	5478.49	5191.56	5136.82
200841_s_at	EPRS	glutamyl-prolyl-tRNA synthetase	2058	112.949	107.499	98.0462	108.763
200842_s_at	EPRS	glutamyl-prolyl-tRNA synthetase	2058	718.059	546.897	593.94	655.765
200843_s_at	EPRS	glutamyl-prolyl-tRNA synthetase	2058	1446.3	810.578	1102.91	1141.66
200844_s_at	PRDX6	peroxiredoxin 6	9588	3581.4	4676.42	3595.87	3762.96
200845_s_at	PRDX6	peroxiredoxin 6	9588	2186.24	2408.21	2208.03	2340.33
200846_s_at	PPP1CA	protein phosphatase 1, catalytic subunit, alpha isoform	5499	2368.49	2136.56	1387.42	1775.23
200847_s_at	TMEM66	transmembrane protein 66	51669	2305.82	2205.77	1547.26	1463.39
200848_at	AHCYL1	S-adenosylhomocysteine hydrolase-like 1	10768	1283.85	645.777	1119.9	688.574
200849_s_at	AHCYL1	S-adenosylhomocysteine hydrolase-like 1	10768	1758.32	848.898	1476.83	946.313
200850_s_at	AHCYL1	S-adenosylhomocysteine hydrolase-like 1	10768	2464.08	1028.85	1864.08	1286.29
200851_s_at	KIAA0174	KIAA0174	9798	1022.7	1955.66	1230.93	1291.22
200852_x_at	GNB2	guanine nucleotide binding protein (G protein), beta polypeptide 2	2783	1103.89	1131.54	794.599	713.692
200853_at	H2AFZ	H2A histone family, member Z	3015	5492.95	5940.81	5023.8	5383.59
200854_at	NCOR1	nuclear receptor co-repressor 1	9611	280.973	282.202	358.621	475.716
200855_at	C20orf191 /// LOC100133918 /// NCOR1	chromosome 20 open reading frame 191 /// similar to nuclear receptor co-repressor 1 /// nuclear receptor co-repressor 1	100133918 /// 149934 /// 9611	57.6234	101.591	132.867	172.837
200856_x_at	C20orf191 /// LOC100133918 /// NCOR1	chromosome 20 open reading frame 191 /// similar to nuclear receptor co-repressor 1 /// nuclear receptor co-repressor 1	100133918 /// 149934 /// 9611	52.9216	81.9497	137.091	170.847
200857_s_at	NCOR1	nuclear receptor co-repressor 1	9611	168.596	214.823	206.925	309.669
200858_s_at	RPS8	ribosomal protein S8	6202	4578.52	5811.42	4846.55	4920.7
200859_x_at	FLNA	filamin A, alpha (actin binding protein 280)	2316	334.764	400.451	522.841	409.468
200860_s_at	CNOT1	CCR4-NOT transcription complex, subunit 1	23019	1352.37	790.137	828.174	893.902
200861_at	CNOT1	CCR4-NOT transcription complex, subunit 1	23019	77.1438	60.9923	58.5912	71.894
200862_at	DHCR24	24-dehydrocholesterol reductase	1718	2576.63	1436.94	1642.43	1423.66
200863_s_at	RAB11A	RAB11A, member RAS oncogene family	8766	2262.9	3232.26	1917.06	2768.89
200864_s_at	RAB11A	RAB11A, member RAS oncogene family	8766	553.1	783.348	577.369	492.106
200865_at	EIF3F	eukaryotic translation initiation factor 3, subunit F	8665	4.19253	4.05783	4.19253	4.74334
200866_s_at	PSAP	prosaposin	5660	512.21	345.083	304.258	321.949
200867_at	RNF114	ring finger protein 114	55905	829.663	1339.34	668.118	601.235
200868_s_at	RNF114	ring finger protein 114	55905	623.89	1529.65	512.989	373.513
200869_at	RPL18A /// RPL18AP3	ribosomal protein L18a /// ribosomal protein L18a pseudogene 3	390354 /// 6142	8287.8	6765.34	7793.05	5475.43
200870_at	STRAP	serine/threonine kinase receptor associated protein	11171	2291.26	2639.59	2680.25	2416.97
200871_s_at	PSAP	prosaposin	5660	1240.27	871.066	854.417	922.325
200872_at	S100A10	S100 calcium binding protein A10	6281	5223.61	5453.32	6760.43	4760.92
200873_s_at	CCT8	chaperonin containing TCP1, subunit 8 (theta)	10694	3637.72	4056.85	4311.45	4367.17
200874_s_at	NOP56	NOP56 ribonucleoprotein homolog (yeast)	10528	209.714	226.87	255.618	232.763
200875_s_at	NOP56	NOP56 ribonucleoprotein homolog (yeast)	10528	1895.31	2179.06	3862.94	2885.39
200876_s_at	PSMB1	proteasome (prosome, macropain) subunit, beta type, 1	5689	4217.76	5600.16	3825.95	5041.86
200877_at	CCT4	chaperonin containing TCP1, subunit 4 (delta)	10575	4071.42	5447.25	4970.01	5717.77
200878_at	EPAS1	endothelial PAS domain protein 1	2034	1901.93	182.299	1646.52	378.758
200879_s_at	EPAS1	endothelial PAS domain protein 1	2034	19.4259	13.13	21.9924	14.1149
200880_at	DNAJA1	DnaJ (Hsp40) homolog, subfamily A, member 1	3301	850.591	1008.65	2005.6	2215.56
200881_s_at	DNAJA1	DnaJ (Hsp40) homolog, subfamily A, member 1	3301	2059.02	2836.27	3514.18	3496.02
200882_s_at	PSMD4	proteasome (prosome, macropain) 26S subunit, non-ATPase, 4	5710	1186.36	1762.2	957.316	1017.41
200883_at	UQCRC2	ubiquinol-cytochrome c reductase core protein II	7385	870.651	1575.61	1110.66	1118.59
200884_at	CKB	creatine kinase, brain	1152	125.661	471.048	728.204	381.682
200885_at	RHOC	ras homolog gene family, member C	389	931.957	1732.99	2058.76	1377.79
200886_s_at	PGAM1	phosphoglycerate mutase 1 (brain)	5223	2206.33	3530.24	5940.55	5757.41
200887_s_at	STAT1	signal transducer and activator of transcription 1, 91kDa	6772	1419.14	1198.97	964.483	1192.64
200888_s_at	RPL23	ribosomal protein L23	9349	4143.57	4157.42	4969.36	4328.59
200889_s_at	SSR1	signal sequence receptor, alpha	6745	2084.27	1249.5	1000.76	1194.6
200890_s_at	SSR1	signal sequence receptor, alpha	6745	1270.36	744.92	569.677	716.722
200891_s_at	SSR1	signal sequence receptor, alpha	6745	5129.97	2957.38	3431.91	3796.08
200892_s_at	TRA2B	transformer 2 beta homolog (Drosophila)	6434	1389.59	1552.13	1551.42	1581.06
200893_at	TRA2B	transformer 2 beta homolog (Drosophila)	6434	3191.55	3362.77	3641.04	3915.76
200894_s_at	FKBP4	FK506 binding protein 4, 59kDa	2288	211.289	960.304	323.271	339.918
200895_s_at	FKBP4	FK506 binding protein 4, 59kDa	2288	278.018	957.908	342.399	334.647
200896_x_at	HDGF	hepatoma-derived growth factor (high-mobility group protein 1-like)	3068	2545.44	2369.09	2592.28	2784.99
200897_s_at	PALLD	palladin, cytoskeletal associated protein	23022	485.378	300.565	1723.38	1522.89
200898_s_at	MGEA5	meningioma expressed antigen 5 (hyaluronidase)	10724	195.162	255.545	233.704	231.934
200899_s_at	MGEA5	meningioma expressed antigen 5 (hyaluronidase)	10724	658.019	474.279	758.061	745.277
200900_s_at	M6PR	mannose-6-phosphate receptor (cation dependent)	4074	206.488	433.924	392.091	380.758
200901_s_at	M6PR	mannose-6-phosphate receptor (cation dependent)	4074	484.349	587.258	667.762	617.918
200902_at	2010-09-15	15 kDa selenoprotein	9403	1291.33	1419.07	3060.04	2310.65
200903_s_at	AHCY	S-adenosylhomocysteine hydrolase	191	945.843	1569.92	1964.67	2080.95
200904_at	HLA-E	major histocompatibility complex, class I, E	3133	551.537	98.9245	201.162	227.797
200905_x_at	HLA-E	major histocompatibility complex, class I, E	3133	1928.04	700.091	746.332	884.341
200906_s_at	PALLD	palladin, cytoskeletal associated protein	23022	107.182	105.368	358.25	399.409
200907_s_at	PALLD	palladin, cytoskeletal associated protein	23022	310.923	203.743	1082.92	1021.01
200908_s_at	RPLP2	ribosomal protein, large, P2	6181	38.021	47.3064	48.7169	47.8679
200909_s_at	RPLP2	ribosomal protein, large, P2	6181	5603.25	5202.99	6376	7205.6
200910_at	CCT3	chaperonin containing TCP1, subunit 3 (gamma)	7203	3140.76	2864.92	3266.76	3746.32
200911_s_at	TACC1	transforming, acidic coiled-coil containing protein 1	6867	530.369	276.162	1141.96	1300.78
200912_s_at	EIF4A2	eukaryotic translation initiation factor 4A, isoform 2	1974	4100.51	3414.35	4946.02	5283.45
200913_at	PPM1G	protein phosphatase 1G (formerly 2C), magnesium-dependent, gamma isoform	5496	1060.24	1031.86	839.925	1190.42
200914_x_at	KTN1	kinectin 1 (kinesin receptor)	3895	1010.2	778.738	1295.24	1011.12
200915_x_at	KTN1	kinectin 1 (kinesin receptor)	3895	2433.39	1296.99	3224.48	2641.92
200916_at	TAGLN2	transgelin 2	8407	2633.61	2481.48	2858.87	1364.31
200917_s_at	SRPR	signal recognition particle receptor (docking protein)	6734	129.481	163.091	100.374	138.787
200918_s_at	SRPR	signal recognition particle receptor (docking protein)	6734	327.604	422.024	284.047	420.06
200919_at	PHC2	polyhomeotic homolog 2 (Drosophila)	1912	708.631	399.539	1050.75	1165
200920_s_at	BTG1	B-cell translocation gene 1, anti-proliferative	694	1500.24	406.226	438.264	357.091
200921_s_at	BTG1	B-cell translocation gene 1, anti-proliferative	694	1859.04	586.043	896.822	710.246
200922_at	KDELR1	KDEL (Lys-Asp-Glu-Leu) endoplasmic reticulum protein retention receptor 1	10945	200.925	166.204	273.03	216.745
200923_at	LGALS3BP /// LOC100133842	lectin, galactoside-binding, soluble, 3 binding protein /// similar to lectin, galactoside-binding, soluble, 3 binding protein	100133842 /// 3959	254.922	51.8866	482.273	511.815
200924_s_at	SLC3A2	solute carrier family 3 (activators of dibasic and neutral amino acid transport), member 2	6520	736.317	790.273	553.885	605.119
200925_at	COX6A1	cytochrome c oxidase subunit VIa polypeptide 1	1337	3666.74	5695.84	5022.75	5049.16
200926_at	RPS23	ribosomal protein S23	6228	8957.95	9969.3	10317.3	10379.9
200927_s_at	RAB14	RAB14, member RAS oncogene family	51552	700.279	942.85	824.092	827.101
200928_s_at	RAB14	RAB14, member RAS oncogene family	51552	7.25108	17.1759	9.25502	11.9988
200929_at	TMED10	transmembrane emp24-like trafficking protein 10 (yeast)	10972	1189.22	3423.42	1299.18	1155.68
200930_s_at	VCL	vinculin	7414	5.59004	8.04714	16.1149	13.8194
200931_s_at	VCL	vinculin	7414	1429.89	468.144	2690.09	2232.92
200932_s_at	DCTN2	dynactin 2 (p50)	10540	737.827	991.715	895.258	763.424
200933_x_at	RPS4X	ribosomal protein S4, X-linked	6191	9238.07	8277.16	7668.35	8123.72
200934_at	DEK	DEK oncogene	7913	3694.97	1757.47	3721.27	3420.57
200935_at	CALR	calreticulin	811	99.5251	76.5644	117.229	74.2728
200936_at	RPL8	ribosomal protein L8	6132	6836.78	8413.59	7341.61	6967.05
200937_s_at	RPL5	ribosomal protein L5	6125	4943.89	3977.29	7018.43	5780.26
200938_s_at	RERE	arginine-glutamic acid dipeptide (RE) repeats	473	14.8188	16.0292	15.4502	15.0618
200939_s_at	RERE	arginine-glutamic acid dipeptide (RE) repeats	473	10.5937	10.6359	9.74184	7.89593
200940_s_at	RERE	arginine-glutamic acid dipeptide (RE) repeats	473	273.204	149.258	223.613	243.496
200941_at	HSBP1	heat shock factor binding protein 1	3281	1415.18	1201.78	905.664	1590.37
200942_s_at	HSBP1	heat shock factor binding protein 1	3281	2950.31	5735.92	2673.9	2576.98
200943_at	HMGN1	high-mobility group nucleosome binding domain 1	3150	4303.3	5207.61	3048.24	3208.18
200944_s_at	HMGN1	high-mobility group nucleosome binding domain 1	3150	5019.8	5019.26	3598.18	3616.07
200945_s_at	SEC31A	SEC31 homolog A (S. cerevisiae)	22872	1065.86	1133.46	1549.54	1407.26
200946_x_at	GLUD1	glutamate dehydrogenase 1	2746	826.592	803.824	1032.39	928.139
200947_s_at	GLUD1	glutamate dehydrogenase 1	2746	1293.59	1031.88	1577.04	1401.26
200948_at	MLF2	myeloid leukemia factor 2	8079	355.658	686.811	438.644	402.656
200949_x_at	RPS20	ribosomal protein S20	6224	5214.67	6373.6	4590.95	5386.38
200950_at	ARPC1A	actin related protein 2/3 complex, subunit 1A, 41kDa	10552	1908.81	1602.66	1264.33	1534.1
200951_s_at	CCND2	cyclin D2	894	7.35798	9.53637	12.0799	9.02362
200952_s_at	CCND2	cyclin D2	894	7.81007	7.33428	5.92652	8.3443
200953_s_at	CCND2	cyclin D2	894	10.1908	7.24542	13.4893	19.6392
200954_at	ATP6V0C	ATPase, H+ transporting, lysosomal 16kDa, V0 subunit c	527	368.41	705.641	326.758	329.591
200955_at	IMMT	inner membrane protein, mitochondrial (mitofilin)	10989	1228.58	1589.81	1734.29	1973.77
200956_s_at	SSRP1	structure specific recognition protein 1	6749	930.126	463.902	832.551	993.216
200957_s_at	SSRP1	structure specific recognition protein 1	6749	1215.84	557.743	1190.94	1270.2
200958_s_at	SDCBP	syndecan binding protein (syntenin)	6386	908.449	1265.65	2589.95	2462.04
200959_at	FUS	fusion (involved in t(12;16) in malignant liposarcoma)	2521	947.886	1050.11	1500.65	1582.29
200960_x_at	CLTA	clathrin, light chain (Lca)	1211	4737.37	2398.76	4011.76	4138.6
200961_at	SEPHS2	selenophosphate synthetase 2	22928	861.889	2079.02	1203.19	674.134
200962_at	RPL31	ribosomal protein L31	6160	138.007	112.714	246.111	469.494
200963_x_at	RPL31	ribosomal protein L31	6160	8414.55	9246.75	9058.02	9577.85
200964_at	UBA1	ubiquitin-like modifier activating enzyme 1	7317	577.981	715.002	410.212	512.977
200965_s_at	ABLIM1	actin binding LIM protein 1	3983	860.573	328.3	346.647	819.375
200966_x_at	ALDOA	aldolase A, fructose-bisphosphate	226	3965.31	5713.21	5897.78	4733.66
200967_at	PPIB	peptidylprolyl isomerase B (cyclophilin B)	5479	2850.16	5031.34	3924.31	4194.19
200968_s_at	PPIB	peptidylprolyl isomerase B (cyclophilin B)	5479	1644.62	3279.76	2466.92	2865.77
200969_at	SERP1	stress-associated endoplasmic reticulum protein 1	27230	973.403	929.83	858.27	738.485
200970_s_at	SERP1	stress-associated endoplasmic reticulum protein 1	27230	695.851	800.735	623.948	436.548
200971_s_at	SERP1	stress-associated endoplasmic reticulum protein 1	27230	2448.37	2597.02	1719.78	1556.19
200972_at	TSPAN3	tetraspanin 3	10099	1242.89	1038.97	1616.37	1895.46
200973_s_at	TSPAN3	tetraspanin 3	10099	587.153	471.876	676.091	896.591
200974_at	ACTA2	actin, alpha 2, smooth muscle, aorta	59	21.8901	25.2591	28.5809	29.8914
200975_at	PPT1	palmitoyl-protein thioesterase 1	5538	3610.76	1756.52	1896.76	2012.82
200976_s_at	TAX1BP1	Tax1 (human T-cell leukemia virus type I) binding protein 1	8887	1819.47	1065.26	1019.91	1155.08
200977_s_at	TAX1BP1	Tax1 (human T-cell leukemia virus type I) binding protein 1	8887	2053.42	1354.99	1157.07	1252.27
200978_at	MDH1	malate dehydrogenase 1, NAD (soluble)	4190	3381.97	3065.85	2411.63	3156.2
200979_at	PDHA1	pyruvate dehydrogenase (lipoamide) alpha 1	5160	471.718	221.165	236.313	196.981
200980_s_at	PDHA1	pyruvate dehydrogenase (lipoamide) alpha 1	5160	1546.58	1923.8	1215.06	1064.9
200981_x_at	GNAS	GNAS complex locus	2778	3540.42	8275.26	4579.8	4854.04
200982_s_at	ANXA6	annexin A6	309	90.7578	353.93	646.571	1553.37
200983_x_at	CD59	CD59 molecule, complement regulatory protein	966	6237.98	1384.09	1525.02	1320.38
200984_s_at	CD59	CD59 molecule, complement regulatory protein	966	4052.59	727.486	914.082	736.88
200985_s_at	CD59	CD59 molecule, complement regulatory protein	966	5311.93	1161.65	1705.45	1421.07
200986_at	SERPING1	serpin peptidase inhibitor, clade G (C1 inhibitor), member 1	710	16.3694	14.3588	15.0631	16.5756
200987_x_at	PSME3	proteasome (prosome, macropain) activator subunit 3 (PA28 gamma; Ki)	10197	304.637	403.99	603.188	644.924
200988_s_at	PSME3	proteasome (prosome, macropain) activator subunit 3 (PA28 gamma; Ki)	10197	122.084	63.0816	146.385	146.99
200989_at	HIF1A	hypoxia inducible factor 1, alpha subunit (basic helix-loop-helix transcription factor)	3091	2188.55	3592.63	5328.55	3948.41
200990_at	TRIM28	tripartite motif-containing 28	10155	750.29	628.193	956.88	764.798
200991_s_at	SNX17	sorting nexin 17	9784	954.705	723.339	649.839	786.311
200992_at	IPO7	importin 7	10527	1071.15	972.899	1150.23	1636.08
200993_at	IPO7	importin 7	10527	1270.78	1177.53	1384.53	2179.7
200994_at	IPO7	importin 7	10527	834.452	869.95	1293.48	1753.72
200995_at	IPO7	importin 7	10527	276.019	175.674	511.537	755.102
200996_at	ACTR3	ARP3 actin-related protein 3 homolog (yeast)	10096	2807.26	2900.75	2980.37	3186.47
200997_at	RBM4	RNA binding motif protein 4	5936	1441.73	1689.65	921.06	1213.31
200998_s_at	CKAP4	cytoskeleton-associated protein 4	10970	568.168	548.924	1375.91	931.091
200999_s_at	CKAP4	cytoskeleton-associated protein 4	10970	884.259	1025.51	2388.62	1601.76
201000_at	AARS	alanyl-tRNA synthetase	16	719.749	1411.75	730.03	637.424
201001_s_at	TMEM189-UBE2V1 /// UBE2V1	TMEM189-UBE2V1 readthrough transcript /// ubiquitin-conjugating enzyme E2 variant 1	387522 /// 7335	392.114	2098.92	966.538	860.135
201002_s_at	TMEM189-UBE2V1 /// UBE2V1	TMEM189-UBE2V1 readthrough transcript /// ubiquitin-conjugating enzyme E2 variant 1	387522 /// 7335	893.873	2536.51	2001.03	1873.75
201003_x_at	RNPEP /// TMEM189 /// TMEM189-UBE2V1 /// UBE2V1 /// UBE2V1P2	arginyl aminopeptidase (aminopeptidase B) /// transmembrane protein 189 /// TMEM189-UBE2V1 readthrough transcript /// ubiquitin-conjugating enzyme E2 variant 1 /// ubiquitin-conjugating enzyme E2 variant 1 pseudogene 2	387521 /// 387522 /// 6051 /// 730052 /// 7335	902.771	698.205	656.533	686.924
201004_at	SSR4	signal sequence receptor, delta (translocon-associated protein delta)	6748	3359.45	3716.09	1385.33	1087.78
201005_at	CD9	CD9 molecule	928	3585.69	4603.04	3268.93	2113.25
201006_at	PRDX2	peroxiredoxin 2	7001	51.8396	44.0477	32.9245	29.7579
201007_at	HADHB	hydroxyacyl-Coenzyme A dehydrogenase/3-ketoacyl-Coenzyme A thiolase/enoyl-Coenzyme A hydratase (trifunctional protein), beta subunit	3032	1932.96	1580.58	1212.77	1757.59
201008_s_at	TXNIP	thioredoxin interacting protein	10628	65.659	246.749	403.07	398.184
201009_s_at	TXNIP	thioredoxin interacting protein	10628	43.7409	214.84	367.758	354.603
201010_s_at	TXNIP	thioredoxin interacting protein	10628	15.7741	478.019	1121.73	1009.01
201011_at	RPN1	ribophorin I	6184	1298.29	1496.84	1011.3	844.71
201012_at	ANXA1	annexin A1	301	845.27	16.6822	3615.08	2508.72
201013_s_at	PAICS	phosphoribosylaminoimidazole carboxylase, phosphoribosylaminoimidazole succinocarboxamide synthetase	10606	1616.59	2674.49	2274.63	2103.49
201014_s_at	PAICS	phosphoribosylaminoimidazole carboxylase, phosphoribosylaminoimidazole succinocarboxamide synthetase	10606	1003.07	1639.29	1832.56	1529.63
201015_s_at	JUP	junction plakoglobin	3728	713.268	635.59	64.2104	48.5472
201016_at	EIF1AX	eukaryotic translation initiation factor 1A, X-linked	1964	738.424	1204.84	995.216	745.424
201017_at	EIF1AX	eukaryotic translation initiation factor 1A, X-linked	1964	381.591	662.823	418.975	364.351
201018_at	EIF1AX	eukaryotic translation initiation factor 1A, X-linked	1964	363.314	341.27	204.217	224.336
201019_s_at	EIF1AP1 /// EIF1AX	eukaryotic translation initiation factor 1A pseudogene 1 /// eukaryotic translation initiation factor 1A, X-linked	1964 /// 280661	1578.63	2075.59	1729.71	1371.79
201020_at	YWHAH	tyrosine 3-monooxygenase/tryptophan 5-monooxygenase activation protein, eta polypeptide	7533	1516.7	795.951	1143.79	978.019
201021_s_at	DSTN	destrin (actin depolymerizing factor)	11034	3892.63	3473.26	3596.57	2291.43
201022_s_at	DSTN	destrin (actin depolymerizing factor)	11034	6111.06	5085.68	5332.49	4023.34
201023_at	TAF7	TAF7 RNA polymerase II, TATA box binding protein (TBP)-associated factor, 55kDa	6879	1130.77	2466.59	1658	1528.67
201024_x_at	EIF5B	eukaryotic translation initiation factor 5B	9669	1434.1	1334.22	1543.23	1956.65
201025_at	EIF5B	eukaryotic translation initiation factor 5B	9669	187.478	180.803	252.913	296.834
201026_at	EIF5B	eukaryotic translation initiation factor 5B	9669	142.08	148.995	155.571	172.729
201027_s_at	EIF5B	eukaryotic translation initiation factor 5B	9669	506.199	490.65	586.005	793.511
201028_s_at	CD99	CD99 molecule	4267	333.03	317.591	399.067	266.147
201029_s_at	CD99	CD99 molecule	4267	1179.3	1331.03	1989.94	1200.75
201030_x_at	LDHB	lactate dehydrogenase B	3945	145.258	23.4721	5439.81	5687.76
201031_s_at	HNRNPH1	heterogeneous nuclear ribonucleoprotein H1 (H)	3187	3119.09	3059.42	3538.44	3509.59
201032_at	BLCAP	bladder cancer associated protein	10904	736.887	416.166	1055.81	900.514
201033_x_at	RPLP0	ribosomal protein, large, P0	6175	8731.55	9616.75	10644.7	10429.6
201034_at	ADD3	adducin 3 (gamma)	120	824.126	14.4562	890.835	990.825
201035_s_at	HADH	hydroxyacyl-Coenzyme A dehydrogenase	3033	603.562	451.208	373.781	369.928
201036_s_at	HADH	hydroxyacyl-Coenzyme A dehydrogenase	3033	1018.91	692.912	623.749	684.236
201037_at	PFKP	phosphofructokinase, platelet	5214	222.379	1940.23	1608.46	2168.19
201038_s_at	ANP32A	acidic (leucine-rich) nuclear phosphoprotein 32 family, member A	8125	238.326	573.661	479.591	599.091
201039_s_at	RAD23A	RAD23 homolog A (S. cerevisiae)	5886	401.795	421.591	334.843	300.974
201040_at	GNAI2	guanine nucleotide binding protein (G protein), alpha inhibiting activity polypeptide 2	2771	44.496	157.283	293.74	316.146
201041_s_at	DUSP1	dual specificity phosphatase 1	1843	102.202	291.092	1633.29	363.292
201042_at	TGM2	transglutaminase 2 (C polypeptide, protein-glutamine-gamma-glutamyltransferase)	7052	15.6865	10.0076	257.133	962.458
201043_s_at	ANP32A /// LOC100128146	acidic (leucine-rich) nuclear phosphoprotein 32 family, member A /// hypothetical protein LOC100128146	100128146 /// 8125	398.364	892.052	541.424	750.373
201044_x_at	DUSP1	dual specificity phosphatase 1	1843	19.7481	32.388	91.2326	28.9389
201045_s_at	RAB6A	RAB6A, member RAS oncogene family	5870	40.7578	59.4477	37.1363	40.947
201046_s_at	RAD23A	RAD23 homolog A (S. cerevisiae)	5886	729.875	596.602	540.258	462.178
201047_x_at	RAB6A	RAB6A, member RAS oncogene family	5870	2131.39	1973.05	1410.89	1266.81
201048_x_at	RAB6A	RAB6A, member RAS oncogene family	5870	68.5825	110.793	59.3259	65.0175
201049_s_at	RPS18	ribosomal protein S18	6222	11648.2	10262	11807.9	11941.2
201050_at	PLD3	phospholipase D family, member 3	23646	145.924	99.2578	91.3668	107.724
201051_at	ANP32A	acidic (leucine-rich) nuclear phosphoprotein 32 family, member A	8125	658.394	1307.13	1112.54	1684.08
201052_s_at	PSMF1	proteasome (prosome, macropain) inhibitor subunit 1 (PI31)	9491	450.776	374.217	461.582	395.02
201053_s_at	PSMF1	proteasome (prosome, macropain) inhibitor subunit 1 (PI31)	9491	428.531	666.586	790.154	472.596
201054_at	HNRNPA0	heterogeneous nuclear ribonucleoprotein A0	10949	1135.03	1425.2	1625.93	1782.37
201055_s_at	HNRNPA0	heterogeneous nuclear ribonucleoprotein A0	10949	358.098	382.474	280.411	315.245
201056_at	GOLGB1	golgin B1, golgi integral membrane protein	2804	165.914	97.0848	64.7432	82.5218
201057_s_at	GOLGB1	golgin B1, golgi integral membrane protein	2804	543.62	490.842	248.69	253.039
201058_s_at	MYL9	myosin, light chain 9, regulatory	10398	15.108	16.1989	125.947	180.924
201059_at	CTTN	cortactin	2017	1762.02	1647.76	911.705	1431.03
201060_x_at	STOM	stomatin	2040	312.803	310.858	55.5863	140.796
201061_s_at	STOM	stomatin	2040	389.684	284.013	51.7318	141.915
201062_at	STOM	stomatin	2040	5.01007	5.22656	4.92915	4.88363
201063_at	RCN1	reticulocalbin 1, EF-hand calcium binding domain	5954	2214.58	351.343	1282.76	2022.78
201064_s_at	PABPC4	poly(A) binding protein, cytoplasmic 4 (inducible form)	8761	2280.18	809.532	1351.68	1560.87
201065_s_at	GTF2I /// GTF2IP1 /// LOC100093631	general transcription factor II, i /// general transcription factor II, i, pseudogene 1 /// general transcription factor II, i, pseudogene	100093631 /// 2969 /// 2970	939.804	945.499	665.779	627.441
201066_at	CYC1	cytochrome c-1	1537	2043.4	3352.11	2201.74	2491.21
201067_at	PSMC2	proteasome (prosome, macropain) 26S subunit, ATPase, 2	5701	239.667	146.94	213.236	270.392
201068_s_at	PSMC2	proteasome (prosome, macropain) 26S subunit, ATPase, 2	5701	3205.6	3127.43	2965.4	3071.74
201069_at	MMP2	matrix metallopeptidase 2 (gelatinase A, 72kDa gelatinase, 72kDa type IV collagenase)	4313	17.6611	10.4872	12.8191	14.5422
201070_x_at	SF3B1	splicing factor 3b, subunit 1, 155kDa	23451	140.753	326.501	158.354	234.158
201071_x_at	SF3B1	splicing factor 3b, subunit 1, 155kDa	23451	2758.07	2810.1	2206.38	3108.23
201072_s_at	SMARCC1	SWI/SNF related, matrix associated, actin dependent regulator of chromatin, subfamily c, member 1	6599	597.28	392.704	436.406	568.305
201073_s_at	SMARCC1	SWI/SNF related, matrix associated, actin dependent regulator of chromatin, subfamily c, member 1	6599	164.874	105.608	108.091	137.419
201074_at	SMARCC1	SWI/SNF related, matrix associated, actin dependent regulator of chromatin, subfamily c, member 1	6599	747.735	371.665	463.509	488.455
201075_s_at	SMARCC1	SWI/SNF related, matrix associated, actin dependent regulator of chromatin, subfamily c, member 1	6599	489.374	251.172	303.134	333.278
201076_at	NHP2L1	NHP2 non-histone chromosome protein 2-like 1 (S. cerevisiae)	4809	793.591	434.352	637.596	621.649
201077_s_at	NHP2L1	NHP2 non-histone chromosome protein 2-like 1 (S. cerevisiae)	4809	2809.36	1933.28	2797.76	2584.83
201078_at	TM9SF2	transmembrane 9 superfamily member 2	9375	3689.09	1836.75	2051.08	1460.26
201079_at	SYNGR2	synaptogyrin 2	9144	1069.32	1131.07	794.008	486.106
201080_at	PIP4K2B	phosphatidylinositol-5-phosphate 4-kinase, type II, beta	8396	149.766	101.436	170.684	162.082
201081_s_at	PIP4K2B	phosphatidylinositol-5-phosphate 4-kinase, type II, beta	8396	39.4581	43.0534	48.9031	37.8426
201082_s_at	DCTN1	dynactin 1 (p150, glued homolog, Drosophila)	1639	75.7946	93.4428	69.0253	135.263
201083_s_at	BCLAF1	BCL2-associated transcription factor 1	9774	134.959	224.425	168.979	246.605
201084_s_at	BCLAF1	BCL2-associated transcription factor 1	9774	2063.75	1639.14	1771.75	2237.61
201085_s_at	SON	SON DNA binding protein	6651	219.821	410.129	253.45	289.362
201086_x_at	SON	SON DNA binding protein	6651	1581.44	1479.93	1394.24	1401.89
201087_at	PXN	paxillin	5829	103.424	303.424	443.37	451.624
201088_at	KPNA2	karyopherin alpha 2 (RAG cohort 1, importin alpha 1)	3838	2606.99	4829.91	3953.69	3329.44
201089_at	ATP6V1B2	ATPase, H+ transporting, lysosomal 56/58kDa, V1 subunit B2	526	521.747	233.881	488.835	651.804
201090_x_at	TUBA1B	tubulin, alpha 1b	10376	7819.59	8580.95	9438.54	9559.36
201091_s_at	CBX3	chromobox homolog 3 (HP1 gamma homolog, Drosophila)	11335	2291.11	2407.26	1698.07	1664.42
201092_at	RBBP7	retinoblastoma binding protein 7	5931	2647.64	2742.94	2853.88	1754.24
201093_x_at	SDHA	succinate dehydrogenase complex, subunit A, flavoprotein (Fp)	6389	1592.36	1112.73	913.143	992.05
201094_at	RPS29	ribosomal protein S29	6235	7420.43	8585.59	9686.68	8885.42
201095_at	DAP	death-associated protein	1611	1440.97	760.092	584.689	1035.93
201096_s_at	ARF4	ADP-ribosylation factor 4	378	1497.71	1465.75	1864.11	2904.07
201097_s_at	ARF4	ADP-ribosylation factor 4	378	2601.74	2334.78	3500.76	4952.1
201098_at	COPB2	coatomer protein complex, subunit beta 2 (beta prime)	9276	1714.42	1974.18	1342.96	1317.42
201099_at	USP9X	ubiquitin specific peptidase 9, X-linked	8239	703.707	501.145	609.655	507.258
201100_s_at	USP9X	ubiquitin specific peptidase 9, X-linked	8239	1869.91	1333.09	1308.13	1069.67
201101_s_at	BCLAF1	BCL2-associated transcription factor 1	9774	509.425	791.927	583.182	908.918
201102_s_at	PFKL	phosphofructokinase, liver	5211	106.095	194.377	87.704	81.2161
201103_x_at	NBPF10 /// NBPF12 /// NBPF15 /// NBPF16 /// NBPF8 /// NBPF9 /// RP11-94I2.2	neuroblastoma breakpoint family, member 10 /// neuroblastoma breakpoint family, member 12 /// neuroblastoma breakpoint family, member 15 /// neuroblastoma breakpoint family, member 16 /// neuroblastoma breakpoint family, member 8 /// neuroblastoma breakpoint family, member 9 /// neuroblastoma breakpoint family, member 11-like	100132406 /// 200030 /// 284565 /// 440670 /// 440675 /// 728841 /// 728936	3334.13	1729.61	2606.05	3237.93
201104_x_at	NBPF10 /// NBPF11 /// NBPF12 /// NBPF14 /// NBPF15 /// NBPF16 /// NBPF8 /// RP11-94I2.2	neuroblastoma breakpoint family, member 10 /// neuroblastoma breakpoint family, member 11 /// neuroblastoma breakpoint family, member 12 /// neuroblastoma breakpoint family, member 14 /// neuroblastoma breakpoint family, member 15 /// neuroblastoma breakpoint family, member 16 /// neuroblastoma breakpoint family, member 8 /// neuroblastoma breakpoint family, member 11-like	100132406 /// 200030 /// 25832 /// 284565 /// 440675 /// 728841 /// 728912 /// 728936	2110.66	1007.42	1565.48	2108.09
201105_at	LGALS1	lectin, galactoside-binding, soluble, 1	3956	76.1077	1201.06	6894.52	6105.13
201106_at	GPX4	glutathione peroxidase 4 (phospholipid hydroperoxidase)	2879	1838.8	2441.08	2940.09	1647.66
201107_s_at	THBS1	thrombospondin 1	7057	14.406	33.8924	278.428	55.9036
201108_s_at	THBS1	thrombospondin 1	7057	29.5277	250.574	1008.95	455.101
201109_s_at	THBS1	thrombospondin 1	7057	65.7122	626.318	2924.37	1224.42
201110_s_at	THBS1	thrombospondin 1	7057	108.857	891.895	3335.76	1483.76
201111_at	CSE1L	CSE1 chromosome segregation 1-like (yeast)	1434	974.963	1914.39	2129.17	1870.54
201112_s_at	CSE1L	CSE1 chromosome segregation 1-like (yeast)	1434	2365.55	3305.39	4433.92	4076.39
201113_at	TUFM	Tu translation elongation factor, mitochondrial	7284	1343.42	1934.43	2656.31	1932.76
201114_x_at	PSMA7	proteasome (prosome, macropain) subunit, alpha type, 7	5688	2920.89	5536.09	4546.31	4148.59
201115_at	POLD2	polymerase (DNA directed), delta 2, regulatory subunit 50kDa	5425	509	400.025	532.945	659.424
201116_s_at	CPE	carboxypeptidase E	1363	46.8585	578.284	154.089	155.546
201117_s_at	CPE	carboxypeptidase E	1363	21.0907	530.425	102.085	114.909
201118_at	PGD	phosphogluconate dehydrogenase	5226	975.425	880.884	591.985	818.298
201119_s_at	COX8A	cytochrome c oxidase subunit 8A (ubiquitous)	1351	4593.3	4765.72	3793.36	4607.93
201120_s_at	PGRMC1	progesterone receptor membrane component 1	10857	2235.26	1481.17	951.058	956.467
201121_s_at	PGRMC1	progesterone receptor membrane component 1	10857	3269.83	2228.29	1742.49	1608.76
201122_x_at	EIF5A	eukaryotic translation initiation factor 5A	1984	1619.86	1355.84	1515.02	2410.18
201123_s_at	EIF5A	eukaryotic translation initiation factor 5A	1984	2995.31	2631.56	3135.76	4636.45
201124_at	ITGB5	integrin, beta 5	3693	55.8818	45.6291	47.2418	81.7189
201125_s_at	ITGB5	integrin, beta 5	3693	728.712	733.18	377.175	612.035
201126_s_at	MGAT1	mannosyl (alpha-1,3-)-glycoprotein beta-1,2-N-acetylglucosaminyltransferase	4245	284.358	156.478	169.13	230.009
201127_s_at	ACLY	ATP citrate lyase	47	341.415	305.343	474.297	366.257
201128_s_at	ACLY	ATP citrate lyase	47	1674.74	1671.5	2523.7	1946.93
201129_at	SFRS7	splicing factor, arginine/serine-rich 7, 35kDa	6432	524.195	503.944	689.333	824.553
201130_s_at	CDH1	cadherin 1, type 1, E-cadherin (epithelial)	999	21.2013	153.798	10.0177	10.3316
201131_s_at	CDH1	cadherin 1, type 1, E-cadherin (epithelial)	999	899.425	4369.42	37.0543	4.16021
201132_at	HNRNPH2	heterogeneous nuclear ribonucleoprotein H2 (H')	3188	1243.17	2171.44	1022.94	872.59
201133_s_at	PJA2	praja ring finger 2	9867	451.657	652.478	619.296	541.052
201134_x_at	COX7C	cytochrome c oxidase subunit VIIc	1350	5367.73	6264.45	4912.36	5841.89
201135_at	ECHS1	enoyl Coenzyme A hydratase, short chain, 1, mitochondrial	1892	1369.31	2074.32	1760.36	1812.19
201136_at	PLP2	proteolipid protein 2 (colonic epithelium-enriched)	5355	1491.07	1178.93	4070.62	2322.26
201137_s_at	HLA-DPB1	major histocompatibility complex, class II, DP beta 1	3115	21.7528	13.5851	13.7132	47.7542
201138_s_at	SSB	Sjogren syndrome antigen B (autoantigen La)	6741	939.745	1449.22	1178.52	1836.11
201139_s_at	SSB	Sjogren syndrome antigen B (autoantigen La)	6741	864.063	1583	1147.59	1645.07
201140_s_at	RAB5C	RAB5C, member RAS oncogene family	5878	276.4	343.518	352.122	323.137
201141_at	GPNMB	glycoprotein (transmembrane) nmb	10457	122.689	11.196	7.54689	46.1028
201142_at	EIF2S1	eukaryotic translation initiation factor 2, subunit 1 alpha, 35kDa	1965	457.581	639.206	756.091	755.101
201143_s_at	EIF2S1	eukaryotic translation initiation factor 2, subunit 1 alpha, 35kDa	1965	429.907	689.45	267.409	255.176
201144_s_at	EIF2S1	eukaryotic translation initiation factor 2, subunit 1 alpha, 35kDa	1965	1222.48	2192.08	2954.24	2899.46
201145_at	HAX1	HCLS1 associated protein X-1	10456	2012.46	1347.93	1590.52	1348.25
201146_at	NFE2L2	nuclear factor (erythroid-derived 2)-like 2	4780	2503.24	1218.82	1491.33	1536.68
201147_s_at	TIMP3	TIMP metallopeptidase inhibitor 3	7078	76.1218	152.464	232.317	140.068
201148_s_at	TIMP3	TIMP metallopeptidase inhibitor 3	7078	112.337	179.587	238.43	142.33
201149_s_at	TIMP3	TIMP metallopeptidase inhibitor 3	7078	50.8677	89.3398	115.062	88.6035
201150_s_at	TIMP3	TIMP metallopeptidase inhibitor 3	7078	118.364	139.437	286.612	190.368
201151_s_at	MBNL1	muscleblind-like (Drosophila)	4154	350.675	245.5	657.656	398.808
201152_s_at	MBNL1	muscleblind-like (Drosophila)	4154	1234.09	720.801	1745.26	1154.68
201153_s_at	MBNL1	muscleblind-like (Drosophila)	4154	1129.09	746.502	1637.76	1121.36
201154_x_at	RPL4	ribosomal protein L4	6124	5141.55	7077.32	6139.9	7502.41
201155_s_at	MFN2	mitofusin 2	9927	279.449	241.828	331.98	473.536
201156_s_at	RAB5C	RAB5C, member RAS oncogene family	5878	260.712	377.113	348.878	287.24
201157_s_at	NMT1	N-myristoyltransferase 1	4836	478.425	582.935	1001.8	1491.43
201158_at	NMT1	N-myristoyltransferase 1	4836	104.929	122.274	152.817	283.091
201159_s_at	NMT1	N-myristoyltransferase 1	4836	41.7578	39.2505	48.9458	104.305
201160_s_at	CSDA	cold shock domain protein A	8531	2728.25	2488.99	2716.98	2162.72
201161_s_at	CSDA	cold shock domain protein A	8531	1675.42	1332.78	1308.64	1059.76
201162_at	IGFBP7	insulin-like growth factor binding protein 7	3490	60.1467	43.1823	1941.77	2372.32
201163_s_at	IGFBP7	insulin-like growth factor binding protein 7	3490	4.40816	4.97567	1890.46	1698.52
201164_s_at	PUM1	pumilio homolog 1 (Drosophila)	9698	471.128	513.453	617.836	690.91
201165_s_at	PUM1	pumilio homolog 1 (Drosophila)	9698	704.175	660.694	867.574	985.005
201166_s_at	PUM1	pumilio homolog 1 (Drosophila)	9698	1341.37	1149.03	1591.41	1653.12
201167_x_at	ARHGDIA	Rho GDP dissociation inhibitor (GDI) alpha	396	75.37	111.326	120.17	126.046
201168_x_at	ARHGDIA	Rho GDP dissociation inhibitor (GDI) alpha	396	185.692	203.592	263.535	236.426
201169_s_at	BHLHE40	basic helix-loop-helix family, member e40	8553	85.6282	43.4243	67.4997	33.4675
201170_s_at	BHLHE40	basic helix-loop-helix family, member e40	8553	940.257	349.544	737.255	317.019
201171_at	ATP6V0E1	ATPase, H+ transporting, lysosomal 9kDa, V0 subunit e1	8992	87.7348	93.0371	83.5465	76.0384
201172_x_at	ATP6V0E1	ATPase, H+ transporting, lysosomal 9kDa, V0 subunit e1	8992	3283.16	2750.11	2843.47	2722.39
201173_x_at	NUDC	nuclear distribution gene C homolog (A. nidulans)	10726	720.1	1042.13	1174.18	1625.36
201174_s_at	TERF2IP	telomeric repeat binding factor 2, interacting protein	54386	693.021	1253.97	636.97	646.301
201175_at	TMX2	thioredoxin-related transmembrane protein 2	51075	1902.03	869.252	1308.48	1616.85
201176_s_at	ARCN1	archain 1	372	733.285	1250.22	887.223	1112.82
201177_s_at	UBA2	ubiquitin-like modifier activating enzyme 2	10054	2358.73	1900.06	1406.15	1463.26
201178_at	FBXO7	F-box protein 7	25793	1129.59	804.118	672.094	755.309
201179_s_at	GNAI3	guanine nucleotide binding protein (G protein), alpha inhibiting activity polypeptide 3	2773	539.005	569.668	808.58	526.066
201180_s_at	GNAI3	guanine nucleotide binding protein (G protein), alpha inhibiting activity polypeptide 3	2773	2663.42	2496.59	3818.37	2687.88
201181_at	GNAI3	guanine nucleotide binding protein (G protein), alpha inhibiting activity polypeptide 3	2773	224.696	305.896	342.683	178.811
201182_s_at	CHD4	chromodomain helicase DNA binding protein 4	1108	157.511	330.718	183.296	201.534
201183_s_at	CHD4	chromodomain helicase DNA binding protein 4	1108	343.047	602.726	322.123	344.543
201184_s_at	CHD4	chromodomain helicase DNA binding protein 4	1108	482.716	580.607	408.747	411.568
201185_at	HTRA1	HtrA serine peptidase 1	5654	30.9856	126.293	199.213	411.017
201186_at	LRPAP1	low density lipoprotein receptor-related protein associated protein 1	4043	247.017	447.043	272.168	395.946
201187_s_at	ITPR3	inositol 1,4,5-triphosphate receptor, type 3	3710	25.028	25.4164	25.4407	25.028
201188_s_at	ITPR3	inositol 1,4,5-triphosphate receptor, type 3	3710	208.306	173.943	231.398	218.081
201189_s_at	ITPR3	inositol 1,4,5-triphosphate receptor, type 3	3710	567.729	405.559	537.758	574.625
201190_s_at	PITPNA	phosphatidylinositol transfer protein, alpha	5306	320.765	226.048	435.09	460.308
201191_at	PITPNA	phosphatidylinositol transfer protein, alpha	5306	178.572	122.717	209.948	260.066
201192_s_at	PITPNA	phosphatidylinositol transfer protein, alpha	5306	290.144	691.591	317.353	296.429
201193_at	IDH1	isocitrate dehydrogenase 1 (NADP+), soluble	3417	3333.59	2089.84	1806.48	1475.86
201194_at	SEPW1	selenoprotein W, 1	6415	1861.19	1105.7	599.871	585.575
201195_s_at	SLC7A5	solute carrier family 7 (cationic amino acid transporter, y+ system), member 5	8140	964.346	1597.96	1194.48	1247.34
201196_s_at	AMD1	adenosylmethionine decarboxylase 1	262	894.58	659.877	422.758	774.693
201197_at	AMD1	adenosylmethionine decarboxylase 1	262	1237.11	852.717	867.779	1099.56
201198_s_at	PSMD1	proteasome (prosome, macropain) 26S subunit, non-ATPase, 1	5707	793.952	689.222	791.165	725.829
201199_s_at	PSMD1	proteasome (prosome, macropain) 26S subunit, non-ATPase, 1	5707	1367.14	1029.39	1418.2	1155.2
201200_at	CREG1	cellular repressor of E1A-stimulated genes 1	8804	5324.59	1110.25	955.89	721.791
201201_at	CSTB	cystatin B (stefin B)	1476	3628.05	3130.78	4476.27	2683.48
201202_at	PCNA	proliferating cell nuclear antigen	5111	5438.56	3455.76	4362.92	3404.07
201203_s_at	RRBP1	ribosome binding protein 1 homolog 180kDa (dog)	6238	48.5701	66.9403	75.1817	72.4134
201204_s_at	RRBP1	ribosome binding protein 1 homolog 180kDa (dog)	6238	265.591	354.015	488.148	407.355
201205_at				29.7704	43.4526	43.0717	35.5208
201206_s_at	RRBP1	ribosome binding protein 1 homolog 180kDa (dog)	6238	126.408	157.191	185.232	181.647
201207_at	TNFAIP1	tumor necrosis factor, alpha-induced protein 1 (endothelial)	7126	232.901	254.759	334.215	341.505
201208_s_at	TNFAIP1	tumor necrosis factor, alpha-induced protein 1 (endothelial)	7126	50.0653	68.2966	64.0208	59.6115
201209_at	HDAC1	histone deacetylase 1	3065	1751	2029.41	1746.43	2016.36
201210_at	DDX3X	DEAD (Asp-Glu-Ala-Asp) box polypeptide 3, X-linked	1654	2802.26	2765.53	2909.41	2788.93
201211_s_at	DDX3X	DEAD (Asp-Glu-Ala-Asp) box polypeptide 3, X-linked	1654	131.803	222.302	118.171	122.275
201212_at	LGMN	legumain	5641	223.493	357.464	376.85	403.072
201213_at	PPP1R7	protein phosphatase 1, regulatory (inhibitor) subunit 7	5510	124.563	46.6094	63.5663	43.3446
201214_s_at	PPP1R7	protein phosphatase 1, regulatory (inhibitor) subunit 7	5510	762.446	524.35	359.246	270.982
201215_at	PLS3	plastin 3 (T isoform)	5358	2767.02	4.59011	3048.39	2326.52
201216_at	ERP29	endoplasmic reticulum protein 29	10961	945.39	1519.08	1515.36	872.433
201217_x_at	RPL3	ribosomal protein L3	6122	7814.98	7109.93	7413.55	7336.75
201218_at	CTBP2	C-terminal binding protein 2	1488	1235.92	1809.24	1953.11	2015.03
201219_at	CTBP2	C-terminal binding protein 2	1488	158.581	277.651	245.359	323.274
201220_x_at	CTBP2	C-terminal binding protein 2	1488	1490.42	1978.98	1945.16	2251.89
201221_s_at	SNRNP70	small nuclear ribonucleoprotein 70kDa (U1)	6625	594.361	504.896	910.877	928.33
201222_s_at	RAD23B	RAD23 homolog B (S. cerevisiae)	5887	974.801	1708.94	1437.36	1008
201223_s_at	RAD23B	RAD23 homolog B (S. cerevisiae)	5887	768.893	1438.91	1485.46	1068.04
201224_s_at	SRRM1	serine/arginine repetitive matrix 1	10250	481.408	454.039	342.393	481.424
201225_s_at	SRRM1	serine/arginine repetitive matrix 1	10250	1815.54	1643.1	1515.91	1921.83
201226_at	NDUFB8 /// SEC31B	NADH dehydrogenase (ubiquinone) 1 beta subcomplex, 8, 19kDa /// SEC31 homolog B (S. cerevisiae)	25956 /// 4714	818.376	668.757	1615.16	1826.59
201227_s_at	NDUFB8	NADH dehydrogenase (ubiquinone) 1 beta subcomplex, 8, 19kDa	4714	798.023	680.441	1924.11	1952.45
201228_s_at	ARIH2	ariadne homolog 2 (Drosophila)	10425	63.8953	50.5553	72.3996	93.6837
201229_s_at	ARIH2	ariadne homolog 2 (Drosophila)	10425	100.067	85.0981	102.617	166.185
201230_s_at	ARIH2	ariadne homolog 2 (Drosophila)	10425	194.18	87.7324	235.481	392.424
201231_s_at	ENO1	enolase 1, (alpha)	2023	3665.15	4467.51	6436.15	7922.31
201232_s_at	PSMD13	proteasome (prosome, macropain) 26S subunit, non-ATPase, 13	5719	654.902	670.366	874.493	1327.78
201233_at	PSMD13	proteasome (prosome, macropain) 26S subunit, non-ATPase, 13	5719	190.001	179.262	254.135	368.896
201234_at	ILK	integrin-linked kinase	3611	410.946	327.962	806.604	1527.01
201235_s_at	BTG2	BTG family, member 2	7832	28.5913	35.3931	24.7928	25.3943
201236_s_at	BTG2	BTG family, member 2	7832	68.1618	177.612	26.5199	58.9046
201237_at	CAPZA2	capping protein (actin filament) muscle Z-line, alpha 2	830	582.981	834.461	963.481	739.662
201238_s_at	CAPZA2	capping protein (actin filament) muscle Z-line, alpha 2	830	1621.8	1831.5	1665.67	1363.72
201239_s_at	LOC653566 /// SPCS2	signal peptidase complex subunit 2 homolog pseudogene /// signal peptidase complex subunit 2 homolog (S. cerevisiae)	653566 /// 9789	2605.64	2562.7	1981.09	2097.93
201240_s_at	LOC653566 /// SPCS2	signal peptidase complex subunit 2 homolog pseudogene /// signal peptidase complex subunit 2 homolog (S. cerevisiae)	653566 /// 9789	3250.33	3303.34	2677.68	2885.42
201241_at	DDX1	DEAD (Asp-Glu-Ala-Asp) box polypeptide 1	1653	2855.75	2330.1	1943.9	2771.02
201242_s_at	ATP1B1	ATPase, Na+/K+ transporting, beta 1 polypeptide	481	2741.74	1355.39	1289.26	759.524
201243_s_at	ATP1B1	ATPase, Na+/K+ transporting, beta 1 polypeptide	481	4152.12	1590.23	1899.95	1272.51
201244_s_at	RAF1	v-raf-1 murine leukemia viral oncogene homolog 1	5894	392.856	609.591	510.265	636.629
201245_s_at	OTUB1	OTU domain, ubiquitin aldehyde binding 1	55611	499.53	550.687	450.041	671.316
201246_s_at	OTUB1	OTU domain, ubiquitin aldehyde binding 1	55611	82.3196	138.136	46.3514	84.6685
201247_at	SREBF2	sterol regulatory element binding transcription factor 2	6721	146.919	97.4627	126.066	114.424
201248_s_at	SREBF2	sterol regulatory element binding transcription factor 2	6721	112.737	86.9469	120.014	126.737
201249_at	SLC2A1	solute carrier family 2 (facilitated glucose transporter), member 1	6513	11.3667	8.86853	11.3667	18.6295
201250_s_at	SLC2A1	solute carrier family 2 (facilitated glucose transporter), member 1	6513	209.143	140.693	389.758	522.187
201251_at	PKM2	pyruvate kinase, muscle	5315	379.091	983.257	856.889	1269.2
201252_at	PSMC4	proteasome (prosome, macropain) 26S subunit, ATPase, 4	5704	988.591	1565.14	1136.04	1345.99
201253_s_at	CDIPT	CDP-diacylglycerol--inositol 3-phosphatidyltransferase (phosphatidylinositol synthase)	10423	740.365	1834.18	1519.05	760.518
201254_x_at	RPS6	ribosomal protein S6	6194	7968.59	9101.3	8919.05	8919.15
201255_x_at	BAT3	HLA-B associated transcript 3	7917	978.381	394.898	711.628	880.199
201256_at	COX7A2L	cytochrome c oxidase subunit VIIa polypeptide 2 like	9167	1805.35	1783.17	1378.69	1762.97
201257_x_at	RPS3A	ribosomal protein S3A	6189	9226.06	9948.86	9424.09	9878.93
201258_at	RPS16	ribosomal protein S16	6217	7661.69	5499.59	6259.31	6503.61
201259_s_at	SYPL1	synaptophysin-like 1	6856	1731.63	1034.6	1045	963.925
201260_s_at	SYPL1	synaptophysin-like 1	6856	1106.97	856.185	1021.9	824.701
201261_x_at	BGN	biglycan	633	19.0427	24.4037	23.7543	22.405
201262_s_at	BGN	biglycan	633	21.0472	20.9945	23.2629	19.8502
201263_at	TARS	threonyl-tRNA synthetase	6897	1624.92	1554.09	2397.63	3521.06
201264_at	COPE	coatomer protein complex, subunit epsilon	11316	604.047	543.924	449.315	325.787
201265_at				16.9215	15.4008	15.0225	12.8304
201266_at	TXNRD1	thioredoxin reductase 1	7296	1283.7	1609.66	2298.27	2375.77
201267_s_at	PSMC3	proteasome (prosome, macropain) 26S subunit, ATPase, 3	5702	1378.58	1358.4	1454.91	1378.42
201268_at	NME1 /// NME1-NME2 /// NME2	non-metastatic cells 1, protein (NM23A) expressed in /// NME1-NME2 readthrough transcript /// non-metastatic cells 2, protein (NM23B) expressed in	4830 /// 4831 /// 654364	2852.51	6871.95	4886.88	6271.92
201269_s_at	NUDCD3	NudC domain containing 3	23386	24.6663	25.7792	27.6892	26.957
201270_x_at	NUDCD3	NudC domain containing 3	23386	351.702	196.606	250.224	329.052
201271_s_at	RALY	RNA binding protein, autoantigenic (hnRNP-associated with lethal yellow homolog (mouse))	22913	548.019	486.228	621.388	563.902
201272_at	AKR1B1	aldo-keto reductase family 1, member B1 (aldose reductase)	231	1467.56	39.2838	2614.49	4055.88
201273_s_at	SRP9	signal recognition particle 9kDa	6726	6009.73	3391.57	4907.53	4933.01
201274_at	PSMA5	proteasome (prosome, macropain) subunit, alpha type, 5	5686	2278.4	2670.27	3190.46	2416.02
201275_at	FDPS	farnesyl diphosphate synthase (farnesyl pyrophosphate synthetase, dimethylallyltranstransferase, geranyltranstransferase)	2224	2506.15	1110.45	2608.72	2423.48
201276_at	RAB5B	RAB5B, member RAS oncogene family	5869	117.36	161.614	144.109	145.591
201277_s_at	HNRNPAB	heterogeneous nuclear ribonucleoprotein A/B	3182	5323.43	4872.92	3850.4	3957.32
201278_at	DAB2	disabled homolog 2, mitogen-responsive phosphoprotein (Drosophila)	1601	42.7578	8.40885	261.71	188.758
201279_s_at	DAB2	disabled homolog 2, mitogen-responsive phosphoprotein (Drosophila)	1601	37.2746	14.9467	217.084	142.966
201280_s_at	DAB2	disabled homolog 2, mitogen-responsive phosphoprotein (Drosophila)	1601	33.7178	5.50749	211.56	151.597
201281_at	ADRM1	adhesion regulating molecule 1	11047	546.693	1490.59	1188.99	1024.85
201282_at	OGDH	oxoglutarate (alpha-ketoglutarate) dehydrogenase (lipoamide)	4967	236.883	174.305	168.822	207.422
201283_s_at	TRAK1	trafficking protein, kinesin binding 1	22906	24.0395	14.7789	21.3132	18.7991
201284_s_at	APEH	N-acylaminoacyl-peptide hydrolase	327	379.305	321.909	199.502	307.029
201285_at	MKRN1	makorin ring finger protein 1	23608	681.244	443.117	289.571	416.744
201286_at	SDC1	syndecan 1	6382	803.126	266.874	219.958	324.505
201287_s_at	SDC1	syndecan 1	6382	1358.43	465.351	319.425	469.999
201288_at	ARHGDIB	Rho GDP dissociation inhibitor (GDI) beta	397	1998.23	16.4281	1559.64	1827.25
201289_at	CYR61	cysteine-rich, angiogenic inducer, 61	3491	334.346	50.8869	4292.44	2478.56
201290_at	SEC11A	SEC11 homolog A (S. cerevisiae)	23478	2499.3	3475.09	2366.53	2327.23
201291_s_at	TOP2A	topoisomerase (DNA) II alpha 170kDa	7153	612.558	839.609	1430.04	1094.09
201292_at	TOP2A	topoisomerase (DNA) II alpha 170kDa	7153	1132.93	874.017	1936.69	1394.28
201293_x_at	PPIA	peptidylprolyl isomerase A (cyclophilin A)	5478	13199.7	10067.2	10066.5	11873.5
201294_s_at	WSB1	WD repeat and SOCS box-containing 1	26118	18.7809	81.9647	15.0612	16.3334
201295_s_at	WSB1	WD repeat and SOCS box-containing 1	26118	14.8018	63.227	13.6976	10.4419
201296_s_at	WSB1	WD repeat and SOCS box-containing 1	26118	369.091	646.924	526.591	505.887
201297_s_at	MOBKL1B	MOB1, Mps One Binder kinase activator-like 1B (yeast)	55233	160.158	384.36	179.757	249.797
201298_s_at	MOBKL1B	MOB1, Mps One Binder kinase activator-like 1B (yeast)	55233	671.951	1390.42	631.925	853.515
201299_s_at	MOBKL1B	MOB1, Mps One Binder kinase activator-like 1B (yeast)	55233	251.69	557.154	291.258	487.636
201300_s_at	PRNP	prion protein	5621	1863.83	614.404	3153.32	2315.92
201301_s_at	ANXA4	annexin A4	307	1518.17	1556.75	935.681	628.469
201302_at	ANXA4	annexin A4	307	900.136	660.271	551.264	344.726
201303_at	EIF4A3	eukaryotic translation initiation factor 4A, isoform 3	9775	2019.87	1617.65	1837.16	1860.43
201304_at	NDUFA5	NADH dehydrogenase (ubiquinone) 1 alpha subcomplex, 5, 13kDa	4698	1035.15	681.067	809.258	877.971
201305_x_at	ANP32B	acidic (leucine-rich) nuclear phosphoprotein 32 family, member B	10541	2691.64	4364.68	4853.8	3504.59
201306_s_at	ANP32B	acidic (leucine-rich) nuclear phosphoprotein 32 family, member B	10541	3839.59	4998.42	5717.09	4181.01
201307_at	2010-09-11	septin 11	55752	409.2	358.582	840.145	752.003
201308_s_at	2010-09-11	septin 11	55752	27.811	45.7276	64.5282	70.1304
201309_x_at	C5orf13	chromosome 5 open reading frame 13	9315	106.294	31.7655	26.172	47.792
201310_s_at	C5orf13	chromosome 5 open reading frame 13	9315	392.091	140.487	110.258	218.602
201311_s_at	SH3BGRL	SH3 domain binding glutamic acid-rich protein like	6451	204.695	1654.99	160.332	265.601
201312_s_at	SH3BGRL	SH3 domain binding glutamic acid-rich protein like	6451	580.477	3321.08	616.016	825.296
201313_at	ENO2	enolase 2 (gamma, neuronal)	2026	16.171	275.591	598.853	534.103
201314_at	STK25	serine/threonine kinase 25 (STE20 homolog, yeast)	10494	164.967	178.017	188.65	165.297
201315_x_at	IFITM2	interferon induced transmembrane protein 2 (1-8D)	10581	1004.85	1230.58	1919.68	2181.54
201316_at	PSMA2	proteasome (prosome, macropain) subunit, alpha type, 2	5683	446.38	257.078	315.419	588.81
201317_s_at	PSMA2	proteasome (prosome, macropain) subunit, alpha type, 2	5683	4331.18	3633.47	3257.76	3846.37
201318_s_at	MYL12A /// MYL12B	myosin, light chain 12A, regulatory, non-sarcomeric /// myosin, light chain 12B, regulatory	103910 /// 10627	5873.37	6213.85	4792.1	4626.16
201319_at	MYL12A	myosin, light chain 12A, regulatory, non-sarcomeric	10627	2494.11	2363.82	1684.23	1675.98
201320_at	SMARCC2	SWI/SNF related, matrix associated, actin dependent regulator of chromatin, subfamily c, member 2	6601	193.683	227.091	181.64	178.901
201321_s_at	SMARCC2	SWI/SNF related, matrix associated, actin dependent regulator of chromatin, subfamily c, member 2	6601	253.238	345.591	229.924	222.44
201322_at	ATP5B	ATP synthase, H+ transporting, mitochondrial F1 complex, beta polypeptide	506	2791.41	4166.64	3514.76	3331.46
201323_at	EBNA1BP2	EBNA1 binding protein 2	10969	900.302	821.137	1460.69	1173.56
201324_at	EMP1	epithelial membrane protein 1	2012	1224.51	7.20755	1043.34	1609.7
201325_s_at	EMP1	epithelial membrane protein 1	2012	416.701	17.556	345.63	538.424
201326_at	CCT6A	chaperonin containing TCP1, subunit 6A (zeta 1)	908	4093.93	1008.53	1417.11	2483.56
201327_s_at	CCT6A	chaperonin containing TCP1, subunit 6A (zeta 1)	908	5440.26	2174	2169.56	2916.61
201328_at	ETS2	v-ets erythroblastosis virus E26 oncogene homolog 2 (avian)	2114	154.922	101.067	181.959	394.857
201329_s_at	ETS2	v-ets erythroblastosis virus E26 oncogene homolog 2 (avian)	2114	99.7577	106.021	124.56	172.507
201330_at	RARS	arginyl-tRNA synthetase	5917	1922.55	1269.88	1538.52	1894.74
201331_s_at	STAT6	signal transducer and activator of transcription 6, interleukin-4 induced	6778	221.226	47.3295	424.817	353.676
201332_s_at	STAT6	signal transducer and activator of transcription 6, interleukin-4 induced	6778	27.7437	13.7205	34.6047	37.1206
201333_s_at	ARHGEF12	Rho guanine nucleotide exchange factor (GEF) 12	23365	70.6575	74.0861	56.0997	93.6784
201334_s_at	ARHGEF12	Rho guanine nucleotide exchange factor (GEF) 12	23365	1421.53	745.866	1118.86	1487.09
201335_s_at	ARHGEF12	Rho guanine nucleotide exchange factor (GEF) 12	23365	60.7109	30.645	37.8999	56.8314
201336_at	VAMP3	vesicle-associated membrane protein 3 (cellubrevin)	9341	980.924	807.47	1541.03	1683.76
201337_s_at	VAMP3	vesicle-associated membrane protein 3 (cellubrevin)	9341	287.111	324.707	566.972	550.002
201338_x_at	GTF3A	general transcription factor IIIA	2971	2491.91	2968.55	2354.16	3272.89
201339_s_at	SCP2	sterol carrier protein 2	6342	1368.21	902.239	1111.92	670.566
201340_s_at	ENC1	ectodermal-neural cortex (with BTB-like domain)	8507	68.395	27.0545	201.071	144.04
201341_at	ENC1	ectodermal-neural cortex (with BTB-like domain)	8507	641.181	139.001	1227.76	863.591
201342_at	SNRPC	small nuclear ribonucleoprotein polypeptide C	6631	1809.92	1503.24	1945.54	2239.84
201343_at	UBE2D2	ubiquitin-conjugating enzyme E2D 2 (UBC4/5 homolog, yeast)	7322	882.291	1151.46	1030.56	912.689
201344_at	UBE2D2	ubiquitin-conjugating enzyme E2D 2 (UBC4/5 homolog, yeast)	7322	88.0829	79.1626	101.214	167.642
201345_s_at	UBE2D2	ubiquitin-conjugating enzyme E2D 2 (UBC4/5 homolog, yeast)	7322	1375.37	1258.67	1266.33	1229.76
201346_at	ADIPOR2	adiponectin receptor 2	79602	439.346	748.489	663.065	651.57
201347_x_at	GRHPR	glyoxylate reductase/hydroxypyruvate reductase	9380	1206.68	557.068	588.213	624.619
201348_at	GPX3	glutathione peroxidase 3 (plasma)	2878	8.54128	699.487	142.534	881.279
201349_at	SLC9A3R1	solute carrier family 9 (sodium/hydrogen exchanger), member 3 regulator 1	9368	824.373	1881.69	190.925	350.364
201350_at	FLOT2	flotillin 2	2319	203.872	196.124	152.924	133.08
201351_s_at	YME1L1	YME1-like 1 (S. cerevisiae)	10730	863.773	2121.9	1217.22	1063.53
201352_at	YME1L1	YME1-like 1 (S. cerevisiae)	10730	1148.43	2335.23	1590.92	1518.22
201353_s_at	BAZ2A	bromodomain adjacent to zinc finger domain, 2A	11176	53.4036	102.304	83.4009	74.8535
201354_s_at	BAZ2A	bromodomain adjacent to zinc finger domain, 2A	11176	107.236	140.925	147.141	149.508
201355_s_at	BAZ2A	bromodomain adjacent to zinc finger domain, 2A	11176	33.2476	38.003	43.7185	40.1263
201356_at	SF3A1	splicing factor 3a, subunit 1, 120kDa	10291	656.757	489.557	733.573	762.638
201357_s_at	SF3A1	splicing factor 3a, subunit 1, 120kDa	10291	168.454	134.648	164.61	181.266
201358_s_at	COPB1	coatomer protein complex, subunit beta 1	1315	2232.78	3268.1	3559.81	4101.79
201359_at	COPB1	coatomer protein complex, subunit beta 1	1315	1025.74	1525.54	1597.25	1915.89
201360_at	CST3	cystatin C	1471	11.0901	515.447	386.467	361.404
201361_at	TMEM109	transmembrane protein 109	79073	576.18	377.636	636.417	573.258
201362_at	IVNS1ABP	influenza virus NS1A binding protein	10625	476.055	538.2	330.57	349.258
201363_s_at	IVNS1ABP	influenza virus NS1A binding protein	10625	505.26	462.742	323.351	367.102
201364_s_at	OAZ2	ornithine decarboxylase antizyme 2	4947	305.792	478.764	348.022	435.602
201365_at	OAZ2	ornithine decarboxylase antizyme 2	4947	250.425	329.938	278.243	336.129
201366_at	ANXA7	annexin A7	310	1003.01	1034.55	1342.56	1264.15
201367_s_at	ZFP36L2	zinc finger protein 36, C3H type-like 2	678	26.985	27.5914	16.3621	15.1661
201368_at	ZFP36L2	zinc finger protein 36, C3H type-like 2	678	808.819	907.095	355.664	365.218
201369_s_at	ZFP36L2	zinc finger protein 36, C3H type-like 2	678	124.424	149.091	73.5819	83.2815
201370_s_at	CUL3	cullin 3	8452	189.847	146.924	207.758	138.216
201371_s_at	CUL3	cullin 3	8452	1994.91	1214.33	1336.41	1328.46
201372_s_at	CUL3	cullin 3	8452	9.69931	9.13139	11.8764	11.5275
201373_at	PLEC1	plectin 1, intermediate filament binding protein 500kDa	5339	314.401	265.544	532.952	624.387
201374_x_at	PPP2CB	protein phosphatase 2 (formerly 2A), catalytic subunit, beta isoform	5516	12.9893	19.6156	17.9736	14.5596
201375_s_at	PPP2CB	protein phosphatase 2 (formerly 2A), catalytic subunit, beta isoform	5516	2106.19	1466.7	2072.52	2064.09
201376_s_at	HNRNPF	heterogeneous nuclear ribonucleoprotein F	3185	1034.45	886.941	778.228	943.248
201377_at	UBAP2L	ubiquitin associated protein 2-like	9898	378.842	403.312	422.281	452.432
201378_s_at	UBAP2L	ubiquitin associated protein 2-like	9898	234.76	219.057	329.688	343.237
201379_s_at	TPD52L2	tumor protein D52-like 2	7165	931.256	1596.09	1513.84	1537.26
201380_at	CRTAP	cartilage associated protein	10491	85.3926	187.565	256.612	182.129
201381_x_at	CACYBP	calcyclin binding protein	27101	2887.2	3268.81	2938.43	3175.6
201382_at	CACYBP	calcyclin binding protein	27101	30.7579	39.7441	45.1637	45.8097
201383_s_at	LOC100133166 /// NBR1	similar to neighbor of BRCA1 gene 1 /// neighbor of BRCA1 gene 1	100133166 /// 4077	90.9185	69.8468	132.017	187.743
201384_s_at	LOC100133166 /// NBR1	similar to neighbor of BRCA1 gene 1 /// neighbor of BRCA1 gene 1	100133166 /// 4077	476.048	320.242	651.41	1009.4
201385_at	DHX15	DEAH (Asp-Glu-Ala-His) box polypeptide 15	1665	3311.07	3090.29	3590.59	4442.41
201386_s_at	DHX15	DEAH (Asp-Glu-Ala-His) box polypeptide 15	1665	1600.83	1815.45	1895.98	2996.43
201387_s_at	UCHL1	ubiquitin carboxyl-terminal esterase L1 (ubiquitin thiolesterase)	7345	93.9564	25.234	17.439	17.3281
201388_at	PSMD3	proteasome (prosome, macropain) 26S subunit, non-ATPase, 3	5709	450.859	671.75	615.875	635.337
201389_at	ITGA5	integrin, alpha 5 (fibronectin receptor, alpha polypeptide)	3678	36.3895	50.5514	101.696	153.62
201390_s_at	CSNK2B	casein kinase 2, beta polypeptide	1460	2950.43	1502.35	1532.26	1964.59
201391_at	TRAP1	TNF receptor-associated protein 1	10131	517.104	1525.09	615.1	668.734
201392_s_at	IGF2R	insulin-like growth factor 2 receptor	3482	313.892	231.348	330.837	515.576
201393_s_at	IGF2R	insulin-like growth factor 2 receptor	3482	619.721	505.335	709.358	1074.39
201394_s_at	RBM5	RNA binding motif protein 5	10181	241.067	284.425	299.433	412.445
201395_at	RBM5	RNA binding motif protein 5	10181	629.295	628.075	707.891	937.305
201396_s_at	SGTA	small glutamine-rich tetratricopeptide repeat (TPR)-containing, alpha	6449	113.292	107.801	169.354	151.296
201397_at	PHGDH	phosphoglycerate dehydrogenase	26227	922.058	260.925	309.789	96.0912
201398_s_at	TRAM1	translocation associated membrane protein 1	23471	1785.04	1287.84	2743.59	1542.62
201399_s_at	TRAM1	translocation associated membrane protein 1	23471	770.241	963.088	1276.09	645.682
201400_at	PSMB3	proteasome (prosome, macropain) subunit, beta type, 3	5691	2346.5	2163.52	2557.68	2481.76
201401_s_at	ADRBK1	adrenergic, beta, receptor kinase 1	156	49.3415	66.2001	48.3673	39.7578
201402_at	ADRBK1	adrenergic, beta, receptor kinase 1	156	108.205	106.914	110.154	108.056
201403_s_at	MGST3	microsomal glutathione S-transferase 3	4259	2559.35	1264.93	1313.87	1575.28
201404_x_at	PSMB2	proteasome (prosome, macropain) subunit, beta type, 2	5690	118.782	103.254	128.181	173.193
201405_s_at	COPS6	COP9 constitutive photomorphogenic homolog subunit 6 (Arabidopsis)	10980	787.747	716.145	685.716	698.599
201406_at	HNRNPH2 /// RPL36A /// RPL36AP37	heterogeneous nuclear ribonucleoprotein H2 (H') /// ribosomal protein L36a /// ribosomal protein L36a pseudogene 37	3188 /// 6173 /// 729362	6033.82	8022.69	6101.22	5547.24
201407_s_at	PPP1CB	protein phosphatase 1, catalytic subunit, beta isoform	5500	1183.92	892.807	601.369	563.809
201408_at	PPP1CB	protein phosphatase 1, catalytic subunit, beta isoform	5500	559.847	236.108	219.427	269.696
201409_s_at	PPP1CB	protein phosphatase 1, catalytic subunit, beta isoform	5500	964.461	564.231	412.045	504.637
201410_at	PLEKHB2	pleckstrin homology domain containing, family B (evectins) member 2	55041	854.463	1235.89	1550.04	1719.81
201411_s_at	PLEKHB2	pleckstrin homology domain containing, family B (evectins) member 2	55041	319.174	390.48	424.698	477.323
201412_at	LRP10	low density lipoprotein receptor-related protein 10	26020	489.248	985.59	692.606	559.583
201413_at	HSD17B4	hydroxysteroid (17-beta) dehydrogenase 4	3295	1432.97	1612.63	642.442	792.557
201414_s_at	NAP1L4	nucleosome assembly protein 1-like 4	4676	243.924	246.502	242.306	320.258
201415_at	GSS	glutathione synthetase	2937	699.242	591.564	1131.76	979.741
201416_at	SOX4	SRY (sex determining region Y)-box 4	6659	1174.86	472.959	248.788	40.4563
201417_at	SOX4	SRY (sex determining region Y)-box 4	6659	2945.03	1102.6	682.952	131.267
201418_s_at	SOX4	SRY (sex determining region Y)-box 4	6659	348.966	122.591	106.592	58.265
201419_at	BAP1	BRCA1 associated protein-1 (ubiquitin carboxy-terminal hydrolase)	8314	169.857	101.311	222.038	294.323
201420_s_at	WDR77	WD repeat domain 77	79084	425.882	353.514	597.799	483.424
201421_s_at	WDR77	WD repeat domain 77	79084	405.441	308.275	462.195	398.091
201422_at	IFI30	interferon, gamma-inducible protein 30	10437	734.178	685.076	422.472	188.685
201423_s_at	CUL4A	cullin 4A	8451	941.686	396.082	494.52	626.264
201424_s_at	CUL4A	cullin 4A	8451	723.542	350.565	663.079	608.312
201425_at	ALDH2	aldehyde dehydrogenase 2 family (mitochondrial)	217	1001.45	21.9742	366.795	852.246
201426_s_at	VIM	vimentin	7431	38.7445	52.1551	9521.76	7439.42
201427_s_at	SEPP1	selenoprotein P, plasma, 1	6414	868.271	117.829	5.49845	5.45576
201428_at	CLDN4	claudin 4	1364	316.668	365.649	160.904	160.235
201429_s_at	RPL37A	ribosomal protein L37a	6168	11174.2	11542.2	11300.2	11153.5
201430_s_at	DPYSL3	dihydropyrimidinase-like 3	1809	5.72843	4.82833	5.95464	5.73836
201431_s_at	DPYSL3	dihydropyrimidinase-like 3	1809	21.183	14.8905	16.4803	19.5913
201432_at	CAT	catalase	847	4348.76	1293.33	1303.15	1182.51
201433_s_at	PTDSS1	phosphatidylserine synthase 1	9791	1297.34	1281.82	1430.31	1542.29
201434_at	TTC1	tetratricopeptide repeat domain 1	7265	635.152	581.423	750.162	897.388
201435_s_at	EIF4E	eukaryotic translation initiation factor 4E	1977	824.003	1247.35	1042.99	876.455
201436_at	EIF4E	eukaryotic translation initiation factor 4E	1977	96.6695	223.728	240.109	175.362
201437_s_at	EIF4E	eukaryotic translation initiation factor 4E	1977	345.457	669.74	608.258	458.091
201438_at	COL6A3	collagen, type VI, alpha 3	1293	7.70545	9.55979	13.5599	15.5809
201439_at	GBF1	golgi-specific brefeldin A resistant guanine nucleotide exchange factor 1	8729	74.1167	102.256	139.991	182.122
201440_at	DDX23	DEAD (Asp-Glu-Ala-Asp) box polypeptide 23	9416	101.402	150.784	86.8839	109.243
201441_at	COX6B1	cytochrome c oxidase subunit Vib polypeptide 1 (ubiquitous)	1340	3109.78	2413.88	1719.57	1954
201442_s_at	ATP6AP2	ATPase, H+ transporting, lysosomal accessory protein 2	10159	11.3539	12.353	9.26727	11.1992
201443_s_at	ATP6AP2	ATPase, H+ transporting, lysosomal accessory protein 2	10159	3046.91	2477.17	1849.94	1567.58
201444_s_at	ATP6AP2	ATPase, H+ transporting, lysosomal accessory protein 2	10159	1573.6	1155.48	749.489	616.386
201445_at	CNN3	calponin 3, acidic	1266	2019.32	5.08169	4037.38	3578.55
201446_s_at	TIA1	TIA1 cytotoxic granule-associated RNA binding protein	7072	476.439	301.27	214.785	323.264
201447_at	TIA1	TIA1 cytotoxic granule-associated RNA binding protein	7072	278.718	110.437	135.399	167.82
201448_at	TIA1	TIA1 cytotoxic granule-associated RNA binding protein	7072	794.215	224.275	290.577	364.716
201449_at	TIA1	TIA1 cytotoxic granule-associated RNA binding protein	7072	171.456	53.7578	55.3578	64.016
201450_s_at	TIA1	TIA1 cytotoxic granule-associated RNA binding protein	7072	374.898	260.221	203.091	255.075
201451_x_at	RHEB	Ras homolog enriched in brain	6009	20.7674	19.9722	20.7832	21.1414
201452_at	RHEB	Ras homolog enriched in brain	6009	60.7578	56.2319	47.8776	42.0242
201453_x_at	RHEB	Ras homolog enriched in brain	6009	3388.92	2182.37	4029.38	3303.01
201454_s_at	NPEPPS	aminopeptidase puromycin sensitive	9520	561.01	1145.49	759.046	1215.95
201455_s_at	NPEPPS	aminopeptidase puromycin sensitive	9520	329.668	628.305	551.024	796.961
201456_s_at	BUB3	budding uninhibited by benzimidazoles 3 homolog (yeast)	9184	307.733	629.194	1141.88	1609.32
201457_x_at	BUB3	budding uninhibited by benzimidazoles 3 homolog (yeast)	9184	1935.7	2798.38	3574.94	4253.11
201458_s_at	BUB3	budding uninhibited by benzimidazoles 3 homolog (yeast)	9184	656.558	1121.07	1982.93	2317.16
201459_at	RUVBL2	RuvB-like 2 (E. coli)	10856	1147.16	1189.72	2038.66	2187.47
201460_at	MAPKAPK2	mitogen-activated protein kinase-activated protein kinase 2	9261	373.483	396.975	340.07	384.984
201461_s_at	MAPKAPK2	mitogen-activated protein kinase-activated protein kinase 2	9261	33.4865	67.2966	36.0912	58.0402
201462_at	SCRN1	secernin 1	9805	516.034	978.4	587.221	903.149
201463_s_at	LOC100133665 /// TALDO1	similar to transaldolase /// transaldolase 1	100133665 /// 6888	3211.57	2843.22	2187.93	2821.51
201464_x_at	JUN	jun oncogene	3725	327.313	554.424	815.67	1230.76
201465_s_at	JUN	jun oncogene	3725	37.6621	63.9231	65.6958	114.214
201466_s_at	JUN	jun oncogene	3725	76.9193	148.748	287.191	591.486
201467_s_at	NQO1	NAD(P)H dehydrogenase, quinone 1	1728	1452.88	2823.36	753.542	833.188
201468_s_at	NQO1	NAD(P)H dehydrogenase, quinone 1	1728	2308.21	3694.3	1333.87	1397.88
201469_s_at	SHC1	SHC (Src homology 2 domain containing) transforming protein 1	6464	62.1952	64.5911	119.801	117.037
201470_at	GSTO1	glutathione S-transferase omega 1	9446	1025.66	1760.27	2998.53	3772.72
201471_s_at	SQSTM1	sequestosome 1	8878	1396.8	991.873	863.08	1015.13
201472_at	VBP1	von Hippel-Lindau binding protein 1	7411	2586.87	2991.22	1746	1963.86
201473_at	JUNB	jun B proto-oncogene	3726	121.258	129.744	57.4245	22.3509
201474_s_at	ITGA3	integrin, alpha 3 (antigen CD49C, alpha 3 subunit of VLA-3 receptor)	3675	49.7657	56.1199	277.373	303.093
201475_x_at	MARS	methionyl-tRNA synthetase	4141	1265.12	1023.59	820.591	995.162
201476_s_at	RRM1	ribonucleotide reductase M1	6240	266.768	346.858	516.21	609.557
201477_s_at	RRM1	ribonucleotide reductase M1	6240	1165.9	1707.87	2576.29	2870.47
201478_s_at	DKC1	dyskeratosis congenita 1, dyskerin	1736	1976.19	1667.08	1365.45	1589.19
201479_at	DKC1	dyskeratosis congenita 1, dyskerin	1736	2783.49	2297.15	1947.62	2265.43
201480_s_at	SUPT5H	suppressor of Ty 5 homolog (S. cerevisiae)	6829	333.466	202.397	245.348	349.767
201481_s_at	PYGB	phosphorylase, glycogen; brain	5834	372.931	299.329	378.189	260.925
201482_at	QSOX1	quiescin Q6 sulfhydryl oxidase 1	5768	155.11	276.573	857.925	804.175
201483_s_at	SUPT4H1	suppressor of Ty 4 homolog 1 (S. cerevisiae)	6827	558.95	1374.05	591.167	732.363
201484_at	SUPT4H1	suppressor of Ty 4 homolog 1 (S. cerevisiae)	6827	276.842	662.058	336.375	392.293
201485_s_at	RCN2	reticulocalbin 2, EF-hand calcium binding domain	5955	794.177	1842.17	1152.7	1367.73
201486_at	RCN2	reticulocalbin 2, EF-hand calcium binding domain	5955	1018.48	2416.42	1719.49	1674.58
201487_at	CTSC	cathepsin C	1075	731.429	215.081	1297.2	930.28
201488_x_at	KHDRBS1	KH domain containing, RNA binding, signal transduction associated 1	10657	1529.87	1546.2	1512.95	1738.96
201489_at	PPIF	peptidylprolyl isomerase F	10105	861.266	1111.81	1299.12	2088.52
201490_s_at	PPIF	peptidylprolyl isomerase F	10105	520.426	637.924	724.137	1295.74
201491_at	AHSA1	AHA1, activator of heat shock 90kDa protein ATPase homolog 1 (yeast)	10598	591.066	1002.03	972.528	958.114
201492_s_at	RPL41	ribosomal protein L41	6171	12077.2	13861.7	13292.2	12179.2
201493_s_at	PUM2	pumilio homolog 2 (Drosophila)	23369	1258.92	963.924	893.925	1131.93
201494_at	PRCP	prolylcarboxypeptidase (angiotensinase C)	5547	419.248	544.79	1449.76	976.258
201495_x_at	MYH11	myosin, heavy chain 11, smooth muscle	4629	10.2582	18.2181	15.0453	19.7617
201496_x_at	MYH11	myosin, heavy chain 11, smooth muscle	4629	11.0127	12.95	12.7984	12.3502
201497_x_at	MYH11	myosin, heavy chain 11, smooth muscle	4629	25.7056	23.9075	23.8125	23.2223
201498_at	USP7	ubiquitin specific peptidase 7 (herpes virus-associated)	7874	347.424	924.501	638.544	615.38
201499_s_at	USP7	ubiquitin specific peptidase 7 (herpes virus-associated)	7874	373.221	747.224	391.685	432.824
201500_s_at	PPP1R11	protein phosphatase 1, regulatory (inhibitor) subunit 11	6992	923.346	461.004	518.342	593.435
201501_s_at	GRSF1	G-rich RNA sequence binding factor 1	2926	386.268	468.539	498.592	409.272
201502_s_at	NFKBIA	nuclear factor of kappa light polypeptide gene enhancer in B-cells inhibitor, alpha	4792	420.279	1358.78	629.194	1034.88
201503_at	G3BP1	GTPase activating protein (SH3 domain) binding protein 1	10146	1387.39	1341.71	2596.11	2556.44
201504_s_at	TSN	translin	7247	380.626	421.87	325.047	376.738
201505_at	LAMB1	laminin, beta 1	3912	167.31	5.03872	577.579	426.867
201506_at	TGFBI	transforming growth factor, beta-induced, 68kDa	7045	48.6339	193.275	417.759	572.625
201507_at	PFDN1	prefoldin subunit 1	5201	427.645	378.438	718.226	866.183
201508_at	IGFBP4	insulin-like growth factor binding protein 4	3487	37.2974	184.433	661.762	115.527
201509_at	IDH3B	isocitrate dehydrogenase 3 (NAD+) beta	3420	597.287	385.834	329.758	603.383
201510_at	ELF3	E74-like factor 3 (ets domain transcription factor, epithelial-specific )	1999	983.172	70.6245	91.7578	11.1478
201511_at	AAMP	angio-associated, migratory cell protein	14	604.613	700.817	444.855	449.335
201512_s_at	TOMM70A	translocase of outer mitochondrial membrane 70 homolog A (S. cerevisiae)	9868	432.454	451.892	635.933	451.055
201513_at	TSN	translin	7247	158.001	141.541	153.137	145.451
201514_s_at	G3BP1	GTPase activating protein (SH3 domain) binding protein 1	10146	391.167	417.639	739.425	968.75
201515_s_at	TSN	translin	7247	1018.09	1267.13	1478.48	1576.08
201516_at	SRM	spermidine synthase	6723	259.262	569.503	780.079	844.094
201517_at	NCBP2	nuclear cap binding protein subunit 2, 20kDa	22916	498.289	751.149	468.197	552.401
201518_at	CBX1	chromobox homolog 1 (HP1 beta homolog Drosophila )	10951	966.087	1870.74	1429.76	2299.8
201519_at	TOMM70A	translocase of outer mitochondrial membrane 70 homolog A (S. cerevisiae)	9868	1098.62	1023.26	946.931	1054.19
201520_s_at	GRSF1	G-rich RNA sequence binding factor 1	2926	1017.56	1325.28	1178.47	1126.43
201521_s_at	NCBP2	nuclear cap binding protein subunit 2, 20kDa	22916	300.301	624.323	263.303	287.672
201522_x_at	SNRPN /// SNURF	small nuclear ribonucleoprotein polypeptide N /// SNRPN upstream reading frame	6638 /// 8926	25.7805	24.0882	29.9836	20.511
201523_x_at	UBE2N	ubiquitin-conjugating enzyme E2N (UBC13 homolog, yeast)	7334	593.954	1232.7	1469.74	1258.45
201524_x_at	UBE2N	ubiquitin-conjugating enzyme E2N (UBC13 homolog, yeast)	7334	1690.02	2917.61	3813.82	3120.04
201525_at	APOD	apolipoprotein D	347	22.3141	33.3504	15.3358	14.7499
201526_at	ARF5	ADP-ribosylation factor 5	381	689.922	610.831	430.438	335.683
201527_at	ATP6V1F	ATPase, H+ transporting, lysosomal 14kDa, V1 subunit F	9296	1047.61	733.753	665.091	587.945
201528_at	RPA1	replication protein A1, 70kDa	6117	1900.59	2358.41	4428.95	3974.38
201529_s_at	RPA1	replication protein A1, 70kDa	6117	786.424	943.635	1816.33	1718.77
201530_x_at	EIF4A1	eukaryotic translation initiation factor 4A, isoform 1	1973	4579.79	5976.05	6308.08	7105.73
201531_at	ZFP36	zinc finger protein 36, C3H type, homolog (mouse)	7538	285.754	418.13	117.043	151.239
201532_at	PSMA3	proteasome (prosome, macropain) subunit, alpha type, 3	5684	4000.21	3918.45	3581.58	3486.53
201533_at	CTNNB1	catenin (cadherin-associated protein), beta 1, 88kDa	1499	3132.5	2539.52	2372.18	2657.09
201534_s_at	UBL3	ubiquitin-like 3	5412	370.318	1028.12	268.213	213.053
201535_at	UBL3	ubiquitin-like 3	5412	257.218	757.587	161.126	199.88
201536_at	DUSP3	dual specificity phosphatase 3	1845	225.062	171.01	283.616	344.368
201537_s_at	DUSP3	dual specificity phosphatase 3	1845	57.3477	113.861	257.232	318.091
201538_s_at	DUSP3	dual specificity phosphatase 3	1845	61.2028	79.4858	128.62	211.827
201539_s_at	FHL1	four and a half LIM domains 1	2273	19.0871	24.2467	48.9599	119.828
201540_at	FHL1	four and a half LIM domains 1	2273	21.339	119.204	265.441	738.359
201541_s_at	ZNHIT1	zinc finger, HIT type 1	10467	613.602	572.798	460.678	574.488
201542_at	SAR1A	SAR1 homolog A (S. cerevisiae)	56681	1099.52	1028.88	2102.57	1896.1
201543_s_at	SAR1A	SAR1 homolog A (S. cerevisiae)	56681	1146.14	969.991	1015.35	827.72
201544_x_at	PABPN1	poly(A) binding protein, nuclear 1	8106	1856.35	2255.15	2194.84	1904.42
201545_s_at	PABPN1	poly(A) binding protein, nuclear 1	8106	226.237	370.696	317.585	249.355
201546_at	TRIP12	thyroid hormone receptor interactor 12	9320	1408.63	900.055	1088.1	1048.04
201547_at	KDM5B	lysine (K)-specific demethylase 5B	10765	6.52011	5.61958	5.9096	5.8464
201548_s_at	KDM5B	lysine (K)-specific demethylase 5B	10765	451.258	474.661	186.969	317.758
201549_x_at	KDM5B	lysine (K)-specific demethylase 5B	10765	631.113	416.346	213.799	354.567
201550_x_at	ACTG1	actin, gamma 1	71	8999	9056.87	10381.9	8614.52
201551_s_at	LAMP1	lysosomal-associated membrane protein 1	3916	225.837	118.242	108.916	96.3096
201552_at	LAMP1	lysosomal-associated membrane protein 1	3916	2485.19	1046.01	1211.01	1036.31
201553_s_at	LAMP1	lysosomal-associated membrane protein 1	3916	3932.51	1739.5	2204.45	1967.59
201554_x_at	GYG1	glycogenin 1	2992	902.226	1344.92	683.061	490.591
201555_at	MCM3	minichromosome maintenance complex component 3	4172	1395.13	1312.19	829.758	1802.3
201556_s_at	VAMP2	vesicle-associated membrane protein 2 (synaptobrevin 2)	6844	26.9774	31.6557	21.1691	34.4245
201557_at	VAMP2	vesicle-associated membrane protein 2 (synaptobrevin 2)	6844	22.4755	25.1744	23.6317	29.7871
201558_at	RAE1	RAE1 RNA export 1 homolog (S. pombe)	8480	1093.1	3168.67	1847.01	1612.73
201559_s_at	CLIC4	chloride intracellular channel 4	25932	115.863	167.258	180.758	214.724
201560_at	CLIC4	chloride intracellular channel 4	25932	1725.38	1398.2	2352.96	2957.1
201561_s_at	CLSTN1	calsyntenin 1	22883	330.562	251.808	281.752	376.918
201562_s_at	SORD	sorbitol dehydrogenase	6652	74.6951	262.796	222.192	292.488
201563_at	SORD	sorbitol dehydrogenase	6652	248.581	696.135	659.191	895.659
201564_s_at	FSCN1	fascin homolog 1, actin-bundling protein (Strongylocentrotus purpuratus)	6624	17.3846	104.455	158.787	53.5999
201565_s_at	ID2	inhibitor of DNA binding 2, dominant negative helix-loop-helix protein	3398	827.469	1680.44	783.258	8.24677
201566_x_at	ID2	inhibitor of DNA binding 2, dominant negative helix-loop-helix protein	3398	206.925	448.637	193.404	5.88365
201567_s_at	GOLGA4	golgi autoantigen, golgin subfamily a, 4	2803	792.605	738.943	846.361	1012.18
201568_at	UQCRQ	ubiquinol-cytochrome c reductase, complex III subunit VII, 9.5kDa	27089	3698.92	3797.26	3376.93	3674.27
201569_s_at	SAMM50	sorting and assembly machinery component 50 homolog (S. cerevisiae)	25813	937.757	523.705	712.03	638.724
201570_at	SAMM50	sorting and assembly machinery component 50 homolog (S. cerevisiae)	25813	891.901	525.092	692.191	630.59
201571_s_at	DCTD	dCMP deaminase	1635	128.044	190.881	353.581	546.321
201572_x_at	DCTD	dCMP deaminase	1635	207.505	320.713	706.639	1031.3
201573_s_at	ETF1	eukaryotic translation termination factor 1	2107	1084.5	1028.05	700.71	912.875
201574_at	ETF1	eukaryotic translation termination factor 1	2107	1901.21	1560.21	1995.17	2296.62
201575_at	SNW1	SNW domain containing 1	22938	668.022	1182.56	1561.23	1641.59
201576_s_at	GLB1	galactosidase, beta 1	2720	559.305	684.028	538.629	538.14
201577_at	NME1	non-metastatic cells 1, protein (NM23A) expressed in	4830	2008.47	5966.75	3599.48	4511.92
201578_at	PODXL	podocalyxin-like	5420	426.331	125.851	1956.97	1029.09
201579_at	FAT1	FAT tumor suppressor homolog 1 (Drosophila)	2195	736.886	242.758	627.64	963.875
201580_s_at	TMX4	thioredoxin-related transmembrane protein 4	56255	87.5474	438.091	262.908	206.5
201581_at	TMX4	thioredoxin-related transmembrane protein 4	56255	64.0962	617.03	417.693	400.74
201582_at	SEC23B	Sec23 homolog B (S. cerevisiae)	10483	164.677	361.45	347.369	292.207
201583_s_at	SEC23B	Sec23 homolog B (S. cerevisiae)	10483	661.328	1285.64	986.648	852.486
201584_s_at	DDX39	DEAD (Asp-Glu-Ala-Asp) box polypeptide 39	10212	2013.74	1461.02	2127.84	1358.92
201585_s_at	SFPQ	splicing factor proline/glutamine-rich (polypyrimidine tract binding protein associated)	6421	1292.15	1255.53	1262.69	1461.15
201586_s_at	SFPQ	splicing factor proline/glutamine-rich (polypyrimidine tract binding protein associated)	6421	2601.23	2617.43	2581.43	2748.37
201587_s_at	IRAK1	interleukin-1 receptor-associated kinase 1	3654	2743.53	1927.09	1319.95	1146.99
201588_at	TXNL1	thioredoxin-like 1	9352	2302.21	2421.44	2346.38	1360.12
201589_at	SMC1A	structural maintenance of chromosomes 1A	8243	1578.82	1596.93	2523.23	1654.98
201590_x_at	ANXA2	annexin A2	302	7205.26	3632.44	10733.9	9829.13
201591_s_at	NISCH	nischarin	11188	431.657	301.722	492.758	524.677
201592_at	EIF3H	eukaryotic translation initiation factor 3, subunit H	8667	3495.59	3272.86	3008.21	3176.03
201593_s_at	ZC3H15	zinc finger CCCH-type containing 15	55854	1253.93	2157.42	1289.24	1929.68
201594_s_at	PPP4R1	protein phosphatase 4, regulatory subunit 1	9989	1860	840.925	1063.88	1263.59
201595_s_at	ZC3H15	zinc finger CCCH-type containing 15	55854	1122.44	1496.8	1065.97	1302.26
201596_x_at	KRT18	keratin 18	3875	4940.22	10763.2	3581.87	2909.93
201597_at	COX7A2	cytochrome c oxidase subunit VIIa polypeptide 2 (liver)	1347	5059.75	4729.76	2612.26	4050.18
201598_s_at	INPPL1	inositol polyphosphate phosphatase-like 1	3636	108.593	175.161	114.717	110.601
201599_at	OAT	ornithine aminotransferase (gyrate atrophy)	4942	3512.52	2631.1	3208.39	3260.53
201600_at	PHB2	prohibitin 2	11331	2270.09	3590.19	3246.24	3025.96
201601_x_at	IFITM1	interferon induced transmembrane protein 1 (9-27)	8519	180.66	176.694	55.4245	249.941
201602_s_at	PPP1R12A	protein phosphatase 1, regulatory (inhibitor) subunit 12A	4659	104.992	287.541	373.187	274.857
201603_at	PPP1R12A	protein phosphatase 1, regulatory (inhibitor) subunit 12A	4659	391.44	765.59	1300.64	900.607
201604_s_at	PPP1R12A	protein phosphatase 1, regulatory (inhibitor) subunit 12A	4659	166.571	369.507	565.184	402.716
201605_x_at	CNN2	calponin 2	1265	163.794	68.3	282.347	193.257
201606_s_at	PWP1	PWP1 homolog (S. cerevisiae)	11137	531.263	1226.15	1757.5	1305.84
201607_at	PWP1	PWP1 homolog (S. cerevisiae)	11137	210.909	294.517	555.279	392.429
201608_s_at	PWP1	PWP1 homolog (S. cerevisiae)	11137	492.512	953.182	1437.37	1059.83
201609_x_at	ICMT	isoprenylcysteine carboxyl methyltransferase	23463	723.639	410.925	1200.32	882.941
201610_at	ICMT	isoprenylcysteine carboxyl methyltransferase	23463	7.27037	7.03814	6.64701	7.01831
201611_s_at	ICMT	isoprenylcysteine carboxyl methyltransferase	23463	360.069	225.791	401.707	473.85
201612_at	ALDH9A1	aldehyde dehydrogenase 9 family, member A1	223	1126.25	934.334	1105.61	1463.95
201613_s_at	AP1G2	adaptor-related protein complex 1, gamma 2 subunit	8906	178.36	217.036	148.351	182.168
201614_s_at	RUVBL1	RuvB-like 1 (E. coli)	8607	452.425	750.341	875.407	699.485
201615_x_at	CALD1	caldesmon 1	800	76.4245	36.2766	82.2965	150.297
201616_s_at	CALD1	caldesmon 1	800	261.43	15.4096	215.499	472.699
201617_x_at	CALD1	caldesmon 1	800	142.258	3.67149	150.076	293.901
201618_x_at	GPAA1	glycosylphosphatidylinositol anchor attachment protein 1 homolog (yeast)	8733	386.317	339.61	268.77	236.764
201619_at	PRDX3	peroxiredoxin 3	10935	1702.88	2625.22	3676.42	4070.14
201620_at	MBTPS1	membrane-bound transcription factor peptidase, site 1	8720	586.93	798.257	477.988	459.575
201621_at	NBL1	neuroblastoma, suppression of tumorigenicity 1	4681	92.1536	92.0911	199.321	219.031
201622_at	SND1	staphylococcal nuclease and tudor domain containing 1	27044	544.925	382.511	506.172	473.979
201623_s_at	DARS	aspartyl-tRNA synthetase	1615	2494.67	2406.77	2911.09	4221.17
201624_at	DARS	aspartyl-tRNA synthetase	1615	573.113	595.822	726.941	1049.1
201625_s_at	INSIG1	insulin induced gene 1	3638	60.8292	264.742	244.093	398.719
201626_at	INSIG1	insulin induced gene 1	3638	278.38	869.488	1197.1	1909.12
201627_s_at	INSIG1	insulin induced gene 1	3638	226.348	716.424	897.499	1639.8
201628_s_at	RRAGA	Ras-related GTP binding A	10670	1023.78	1281.33	1519.55	1333.32
201629_s_at	ACP1	acid phosphatase 1, soluble	52	1220.65	1085.8	783.785	813.061
201630_s_at	ACP1	acid phosphatase 1, soluble	52	1800.68	844.288	923.755	1260.67
201631_s_at	IER3	immediate early response 3	8870	4337.58	5066.76	1636.39	4210.11
201632_at	EIF2B1	eukaryotic translation initiation factor 2B, subunit 1 alpha, 26kDa	1967	618.871	756.471	1180.89	977.332
201633_s_at	CYB5B	cytochrome b5 type B (outer mitochondrial membrane)	80777	250.526	550.646	324.76	304.725
201634_s_at	CYB5B	cytochrome b5 type B (outer mitochondrial membrane)	80777	223.162	587.181	567.892	472.401
201635_s_at	FXR1	fragile X mental retardation, autosomal homolog 1	8087	210.024	540.721	518.923	657.35
201636_at	FXR1	fragile X mental retardation, autosomal homolog 1	8087	390.719	597.436	1095.22	1286.97
201637_s_at	FXR1	fragile X mental retardation, autosomal homolog 1	8087	768.06	1147.46	1399.33	1713.66
201638_s_at	CPSF1	cleavage and polyadenylation specific factor 1, 160kDa	29894	26.1219	24.6965	21.1907	21.0048
201639_s_at	CPSF1	cleavage and polyadenylation specific factor 1, 160kDa	29894	224.425	241.646	169.207	232.411
201640_x_at	CLPTM1	cleft lip and palate associated transmembrane protein 1	1209	216.758	190.811	148.083	148.091
201641_at	BST2	bone marrow stromal cell antigen 2	684	50.8947	29.3139	25.3471	23.6267
201642_at	IFNGR2	interferon gamma receptor 2 (interferon gamma transducer 1)	3460	445.603	273.437	559.481	427.757
201643_x_at	KDM3B	lysine (K)-specific demethylase 3B	51780	994.081	784.465	810.321	769.415
201644_at	TSTA3	tissue specific transplantation antigen P35B	7264	774.027	500.955	460.712	397.333
201645_at	TNC	tenascin C	3371	11.0477	7.15134	11.1812	491.282
201646_at	SCARB2	scavenger receptor class B, member 2	950	444.296	472.97	229.698	242.898
201647_s_at	SCARB2	scavenger receptor class B, member 2	950	31.3542	103.672	19.1701	13.7351
201648_at	JAK1	Janus kinase 1	3716	1099.65	981.984	906.494	1069.29
201649_at	UBE2L6	ubiquitin-conjugating enzyme E2L 6	9246	439.886	256.361	171.337	243.091
201650_at	KRT19	keratin 19	3880	6181.59	5175.11	1479.95	463.291
201651_s_at	PACSIN2	protein kinase C and casein kinase substrate in neurons 2	11252	1286.49	687.091	941.978	795.242
201652_at	COPS5	COP9 constitutive photomorphogenic homolog subunit 5 (Arabidopsis)	10987	1422.18	1157.08	1012.85	1144.58
201653_at	CNIH	cornichon homolog (Drosophila)	10175	1426.42	2406.73	2560.59	1971.11
201654_s_at	HSPG2	heparan sulfate proteoglycan 2	3339	22.6721	17.9432	22.8507	29.3888
201655_s_at	HSPG2	heparan sulfate proteoglycan 2	3339	62.8571	50.0079	89.8141	183.855
201656_at	ITGA6	integrin, alpha 6	3655	457.087	49.9337	424.612	557.616
201657_at	ARL1	ADP-ribosylation factor-like 1	400	249.996	357.919	420.308	440.96
201658_at	ARL1	ADP-ribosylation factor-like 1	400	316.312	440.48	654.895	721.996
201659_s_at	ARL1	ADP-ribosylation factor-like 1	400	765.906	1152.09	883.768	870.698
201660_at	ACSL3	Acyl-CoA synthetase long-chain family member 3	2181	383.479	426.914	827.258	369.425
201661_s_at	ACSL3	acyl-CoA synthetase long-chain family member 3	2181	612.597	760.726	1296.42	554.801
201662_s_at	ACSL3	acyl-CoA synthetase long-chain family member 3	2181	944.73	914.925	1286.58	573.678
201663_s_at	SMC4	structural maintenance of chromosomes 4	10051	800.372	705.47	1224.61	1103.33
201664_at	SMC4	structural maintenance of chromosomes 4	10051	1287.18	1137.39	2716.47	2159.13
201665_x_at	RPS17	ribosomal protein S17	6218	7620.92	11241.3	9716.86	9994.78
201666_at	TIMP1	TIMP metallopeptidase inhibitor 1	7076	241.783	1000.85	1230.2	1307.89
201667_at	GJA1	gap junction protein, alpha 1, 43kDa	2697	5.95735	4.34909	333.591	727.042
201668_x_at	MARCKS	myristoylated alanine-rich protein kinase C substrate	4082	109.582	21.718	81.717	77.4827
201669_s_at	MARCKS	myristoylated alanine-rich protein kinase C substrate	4082	2776.29	653.374	2709.46	2068.64
201670_s_at	MARCKS	myristoylated alanine-rich protein kinase C substrate	4082	697.929	75.7231	352.104	298.173
201671_x_at	USP14	ubiquitin specific peptidase 14 (tRNA-guanine transglycosylase)	9097	1092.59	652.683	374.925	711.023
201672_s_at	USP14	ubiquitin specific peptidase 14 (tRNA-guanine transglycosylase)	9097	2687.2	1993.9	1314.26	2179.35
201673_s_at	GYS1	glycogen synthase 1 (muscle)	2997	168.117	142.875	185.891	130.688
201674_s_at	AKAP1	A kinase (PRKA) anchor protein 1	8165	597.293	788.252	374.554	461.582
201675_at	AKAP1	A kinase (PRKA) anchor protein 1	8165	725.111	969.489	449.118	540.652
201676_x_at	PSMA1	proteasome (prosome, macropain) subunit, alpha type, 1	5682	2341.2	3647.33	2979.26	4139.44
201677_at	C3orf37	Chromosome 3 open reading frame 37	56941	133.618	119.072	91.0613	75.4245
201678_s_at	C3orf37	chromosome 3 open reading frame 37	56941	504.474	812.319	461.757	432.32
201679_at	SRRT	serrate RNA effector molecule homolog (Arabidopsis)	51593	54.75	57.649	62.5912	60.5912
201680_x_at	SRRT	serrate RNA effector molecule homolog (Arabidopsis)	51593	1000.22	895.652	1087.7	1106.89
201681_s_at	DLG5	discs, large homolog 5 (Drosophila)	9231	970.149	891.48	601.021	690.462
201682_at	PMPCB	peptidase (mitochondrial processing) beta	9512	1484.76	989.499	1390.57	1179.92
201683_x_at	TOX4	TOX high mobility group box family member 4	9878	120.024	254.336	179.292	175.965
201684_s_at	TOX4	TOX high mobility group box family member 4	9878	258.264	422.519	361.314	285.003
201685_s_at	TOX4	TOX high mobility group box family member 4	9878	116.424	191.425	197.939	148.871
201686_x_at	API5	apoptosis inhibitor 5	8539	207.204	163.985	146.276	187.325
201687_s_at	API5	apoptosis inhibitor 5	8539	1595.06	711.412	972.941	1041.46
201688_s_at	TPD52	tumor protein D52	7163	1083.21	1112.92	541.894	507.631
201689_s_at	TPD52	tumor protein D52	7163	930.993	1033.17	552.784	440.915
201690_s_at	TPD52	tumor protein D52	7163	2021.02	2019.51	1295.16	1036.98
201691_s_at	TPD52	tumor protein D52	7163	68.656	57.125	25.8362	27.517
201692_at	SIGMAR1	sigma non-opioid intracellular receptor 1	10280	714.257	141.201	615.127	595.915
201693_s_at	EGR1	early growth response 1	1958	137.958	52.5183	14.5389	13.5022
201694_s_at	EGR1	early growth response 1	1958	593.138	243.924	18.4353	34.785
201695_s_at	NP	nucleoside phosphorylase	4860	868.269	972.473	745.343	820.219
201696_at	SFRS4	splicing factor, arginine/serine-rich 4	6429	673.147	624.091	820.509	1121.11
201697_s_at	DNMT1	DNA (cytosine-5-)-methyltransferase 1	1786	3248.07	975.708	1714.84	1630.21
201698_s_at	SFRS9	splicing factor, arginine/serine-rich 9	8683	1425.38	3113.72	3439.76	2837.65
201699_at	PSMC6	proteasome (prosome, macropain) 26S subunit, ATPase, 6	5706	1464.3	2793.91	2307.43	1949.01
201700_at	CCND3	cyclin D3	896	558.362	675.592	504.925	719.901
201701_s_at	PGRMC2	progesterone receptor membrane component 2	10424	233.956	303.029	298.618	282.973
201702_s_at	PPP1R10	protein phosphatase 1, regulatory (inhibitor) subunit 10	5514	38.6528	63.5734	38.4195	37.2526
201703_s_at	PPP1R10	protein phosphatase 1, regulatory (inhibitor) subunit 10	5514	152.098	253.95	208.937	198.866
201704_at	ENTPD6	ectonucleoside triphosphate diphosphohydrolase 6 (putative function)	955	278.479	288.084	287.644	294.777
201705_at	PSMD7	proteasome (prosome, macropain) 26S subunit, non-ATPase, 7	5713	1381.6	2537.31	1330.52	1412.92
201706_s_at	PEX19	peroxisomal biogenesis factor 19	5824	157.21	116.591	148.942	152.091
201707_at	PEX19	peroxisomal biogenesis factor 19	5824	311.091	190.924	374.979	329.801
201708_s_at	NIPSNAP1	nipsnap homolog 1 (C. elegans)	8508	704.561	804.143	257.428	244.798
201709_s_at	NIPSNAP1	nipsnap homolog 1 (C. elegans)	8508	896.425	858.258	302.217	287.988
201710_at	MYBL2	v-myb myeloblastosis viral oncogene homolog (avian)-like 2	4605	287.007	337.714	350.766	139.545
201711_x_at	RANBP2	RAN binding protein 2	5903	189.465	210.707	108.483	128.87
201712_s_at	RANBP2	RAN binding protein 2	5903	139.366	129.262	195.821	191.549
201713_s_at	RANBP2	RAN binding protein 2	5903	959.011	767.747	777.277	823.886
201714_at	TUBG1	tubulin, gamma 1	7283	858.682	976.966	1226.14	789.655
201715_s_at	ACIN1	apoptotic chromatin condensation inducer 1	22985	153.522	225.801	227.631	267.122
201716_at	SNX1	sorting nexin 1	6642	431.258	711.758	439.431	881.923
201717_at	MRPL49	mitochondrial ribosomal protein L49	740	2173.8	1479.91	1091.03	1575
201718_s_at	EPB41L2	erythrocyte membrane protein band 4.1-like 2	2037	115.392	215.387	269.758	330.216
201719_s_at	EPB41L2	erythrocyte membrane protein band 4.1-like 2	2037	307.034	458.374	686.555	595.206
201720_s_at	LAPTM5	lysosomal multispanning membrane protein 5	7805	15.3651	16.2566	44.0863	76.4863
201721_s_at	LAPTM5	lysosomal multispanning membrane protein 5	7805	14.0084	15.2839	99.8408	188.205
201722_s_at	GALNT1	UDP-N-acetyl-alpha-D-galactosamine:polypeptide N-acetylgalactosaminyltransferase 1 (GalNAc-T1)	2589	462.322	375.424	808.361	432.947
201723_s_at	GALNT1	UDP-N-acetyl-alpha-D-galactosamine:polypeptide N-acetylgalactosaminyltransferase 1 (GalNAc-T1)	2589	418.785	329.669	638.286	353.692
201724_s_at	GALNT1	UDP-N-acetyl-alpha-D-galactosamine:polypeptide N-acetylgalactosaminyltransferase 1 (GalNAc-T1)	2589	367.914	239.972	546.934	278.275
201725_at	CDC123	cell division cycle 123 homolog (S. cerevisiae)	8872	780.109	1335.27	884.178	1157.83
201726_at	ELAVL1	ELAV (embryonic lethal, abnormal vision, Drosophila)-like 1 (Hu antigen R)	1994	2042.26	2066.63	2634.21	2586.66
201727_s_at	ELAVL1	ELAV (embryonic lethal, abnormal vision, Drosophila)-like 1 (Hu antigen R)	1994	144.064	211.428	270.481	566.911
201728_s_at	KIAA0100	KIAA0100	9703	43.7578	55.5217	63.7985	55.5024
201729_s_at	KIAA0100	KIAA0100	9703	354.957	389.707	367.782	365.944
201730_s_at	TPR	translocated promoter region (to activated MET oncogene)	7175	348.228	357.404	425.281	588.299
201731_s_at	TPR	translocated promoter region (to activated MET oncogene)	7175	822.523	538.483	786.383	933.16
201732_s_at	CLCN3	chloride channel 3	1182	132.189	122.091	78.2321	159.465
201733_at	CLCN3	chloride channel 3	1182	42.7578	36.7637	31.4008	57.4769
201734_at	CLCN3	Chloride channel 3	1182	549.061	489.633	452.041	696.424
201735_s_at	CLCN3	chloride channel 3	1182	546.29	353.809	302.251	606.725
201736_s_at	2010-03-06	membrane-associated ring finger (C3HC4) 6	10299	733.852	1065	302.326	377.56
201737_s_at	2010-03-06	membrane-associated ring finger (C3HC4) 6	10299	208.984	475.137	329.842	290.725
201738_at	EIF1B	eukaryotic translation initiation factor 1B	10289	751.314	1019.94	1180.71	1340.32
201739_at	SGK1	serum/glucocorticoid regulated kinase 1	6446	216.172	170.897	340.509	620.141
201740_at	NDUFS3	NADH dehydrogenase (ubiquinone) Fe-S protein 3, 30kDa (NADH-coenzyme Q reductase)	4722	1592.78	1477.83	1097.04	1057.45
201741_x_at	SFRS1	splicing factor, arginine/serine-rich 1	6426	31.2828	49.7779	25.7665	20.9985
201742_x_at	SFRS1	splicing factor, arginine/serine-rich 1	6426	843.522	1227.81	765.344	1025.68
201743_at	CD14	CD14 molecule	929	542.806	20.3932	19.7072	15.6623
201744_s_at	LUM	lumican	4060	3.00682	3.55014	3.21946	3.02935
201745_at	TWF1	twinfilin, actin-binding protein, homolog 1 (Drosophila)	5756	684.316	1256.56	899.671	1070.36
201746_at	TP53	tumor protein p53	7157	93.0492	94.1441	76.7084	153.882
201747_s_at	SAFB	scaffold attachment factor B	6294	89.4479	100.844	141.865	167.562
201748_s_at	SAFB	scaffold attachment factor B	6294	304.132	269.966	448.258	511.156
201749_at	ECE1	endothelin converting enzyme 1	1889	108.591	149.173	166.075	197.251
201750_s_at	ECE1	endothelin converting enzyme 1	1889	47.5915	60.8937	60.3518	66.2804
201751_at	JOSD1	Josephin domain containing 1	9929	679.891	404.756	710.312	569.059
201752_s_at	ADD3	adducin 3 (gamma)	120	402.574	15.73	433.396	511.438
201753_s_at	ADD3	adducin 3 (gamma)	120	508.425	6.12184	520.758	576.745
201754_at	COX6C	cytochrome c oxidase subunit VIc	1345	6783.59	10551.7	3893.15	4169.51
201755_at	MCM5	minichromosome maintenance complex component 5	4174	87.2578	131.514	194.786	162.569
201756_at	RPA2	replication protein A2, 32kDa	6118	250.258	275.985	333.783	401.695
201757_at	NDUFS5 /// RPL10	NADH dehydrogenase (ubiquinone) Fe-S protein 5, 15kDa (NADH-coenzyme Q reductase) /// ribosomal protein L10	4725 /// 6134	6304.62	3664.45	3461.92	4411.67
201758_at	TSG101	tumor susceptibility gene 101	7251	768.259	1167.75	880.657	1213.24
201759_at	TBCD	tubulin folding cofactor D	6904	70.6605	69.9245	57.5354	58.9928
201760_s_at	WSB2	WD repeat and SOCS box-containing 2	55884	1720.92	1933.99	2264.83	2408.63
201761_at	MTHFD2	methylenetetrahydrofolate dehydrogenase (NADP+ dependent) 2, methenyltetrahydrofolate cyclohydrolase	10797	2526.01	3381.16	1452.6	1484.86
201762_s_at	PSME2	proteasome (prosome, macropain) activator subunit 2 (PA28 beta)	5721	1850.96	2336.6	1543.8	1214.95
201763_s_at	DAXX	death-domain associated protein	1616	275.468	216.206	226.897	359.751
201764_at	TMEM106C	transmembrane protein 106C	79022	1247.45	997.125	1168.78	930.231
201765_s_at	HEXA	hexosaminidase A (alpha polypeptide)	3073	373.753	645.761	364.512	485.163
201766_at	ELAC2	elaC homolog 2 (E. coli)	60528	10.8914	8.24332	9.86303	13.8509
201767_s_at	ELAC2	elaC homolog 2 (E. coli)	60528	235.812	520.616	421.884	669.661
201768_s_at	CLINT1	clathrin interactor 1	9685	730.56	342.078	257.452	397.258
201769_at	CLINT1	clathrin interactor 1	9685	2722.44	1170.3	1001.53	1405.55
201770_at	SNRPA	small nuclear ribonucleoprotein polypeptide A	6626	846.673	861.294	777.158	800.308
201771_at	SCAMP3	secretory carrier membrane protein 3	10067	687.625	438.703	435.059	522.329
201772_at	AZIN1	antizyme inhibitor 1	51582	1578.49	838.006	852.646	808.424
201773_at	ADNP	activity-dependent neuroprotector homeobox	23394	1678.33	2120.12	1086.34	1138.79
201774_s_at	NCAPD2	non-SMC condensin I complex, subunit D2	9918	271.253	383.122	580.034	500.84
201775_s_at	KIAA0494	KIAA0494	9813	133.426	119.936	99.9648	134.552
201776_s_at	KIAA0494	KIAA0494	9813	339.255	266.936	217.608	282.268
201777_s_at	KIAA0494	KIAA0494	9813	109.85	123.352	89.3629	104.197
201778_s_at	KIAA0494	KIAA0494	9813	673.186	497.826	459.48	625.257
201779_s_at	RNF13	ring finger protein 13	11342	826.591	859.425	616.091	395.863
201780_s_at	RNF13	ring finger protein 13	11342	581.758	594.591	472.765	278.082
201781_s_at	AIP	aryl hydrocarbon receptor interacting protein	9049	456.091	295.168	236.758	286.234
201782_s_at	AIP	aryl hydrocarbon receptor interacting protein	9049	942.738	587.253	486.097	617.006
201783_s_at	RELA	v-rel reticuloendotheliosis viral oncogene homolog A (avian)	5970	331.529	247.148	254.702	403.052
201784_s_at	C11orf58	chromosome 11 open reading frame 58	10944	1723.58	2333.63	2279.35	2601.09
201785_at	RNASE1	ribonuclease, RNase A family, 1 (pancreatic)	6035	42.2337	30.8577	34.8047	36.8759
201786_s_at	ADAR	adenosine deaminase, RNA-specific	103	1264.95	1081.76	932.612	987.604
201787_at	FBLN1 /// LOC100133843	fibulin 1 /// similar to Fibulin 1	100133843 /// 2192	610.331	32.1274	47.8668	59.4825
201788_at	DDX42	DEAD (Asp-Glu-Ala-Asp) box polypeptide 42	11325	425.607	568.728	476.968	498.906
201789_at	DHRS7	dehydrogenase/reductase (SDR family) member 7	51635	5.27927	4.89185	5.89332	4.89875
201790_s_at	DHCR7	7-dehydrocholesterol reductase	1717	484.758	662.065	379.748	525.628
201791_s_at	DHCR7	7-dehydrocholesterol reductase	1717	699.425	1024.25	675.482	894.756
201792_at	AEBP1	AE binding protein 1	165	54.4664	59.449	48.7335	50.0911
201793_x_at	SMG7	Smg-7 homolog, nonsense mediated mRNA decay factor (C. elegans)	9887	40.069	40.0091	28.6762	33.3145
201794_s_at	SMG7	Smg-7 homolog, nonsense mediated mRNA decay factor (C. elegans)	9887	450.236	474.554	223.258	263.258
201795_at	LBR	lamin B receptor	3930	1284.01	369.329	1989.48	2598.28
201796_s_at	VARS	valyl-tRNA synthetase	7407	77.6118	74.9821	83.6798	83.8532
201797_s_at	VARS	valyl-tRNA synthetase	7407	323.925	177.339	382.121	384.13
201798_s_at	MYOF	myoferlin	26509	1952.17	923.699	4158.28	3115.12
201799_s_at	OSBP	oxysterol binding protein	5007	305.034	165.069	170.533	176.225
201800_s_at	OSBP	oxysterol binding protein	5007	813.424	332.021	440.388	583.815
201801_s_at	SLC29A1	solute carrier family 29 (nucleoside transporters), member 1	2030	30.9604	82.635	80.6527	129.063
201802_at	SLC29A1	solute carrier family 29 (nucleoside transporters), member 1	2030	62.4905	110.582	102.456	149.355
201803_at	POLR2B	polymerase (RNA) II (DNA directed) polypeptide B, 140kDa	5431	866.257	893.424	1114.09	1309.27
201804_x_at	TBCB	tubulin folding cofactor B	1155	1560.59	1795.13	1595.84	1458.35
201805_at	PRKAG1	protein kinase, AMP-activated, gamma 1 non-catalytic subunit	5571	281.851	465.897	247.091	226.803
201806_s_at	ATXN2L	ataxin 2-like	11273	38.2055	46.1799	45.6218	50.9632
201807_at	VPS26A	vacuolar protein sorting 26 homolog A (S. pombe)	9559	2032.09	1164.01	2360.08	2636.62
201808_s_at	ENG	endoglin	2022	21.7321	21.532	26.1726	27.6236
201809_s_at	ENG	endoglin	2022	58.9844	55.9286	97.6326	530.447
201810_s_at	SH3BP5	SH3-domain binding protein 5 (BTK-associated)	9467	60.4809	623.055	99.4659	168.733
201811_x_at	SH3BP5	SH3-domain binding protein 5 (BTK-associated)	9467	152.571	1572.12	299.758	447.929
201812_s_at	C4orf46 /// TOMM7	chromosome 4 open reading frame 46 /// translocase of outer mitochondrial membrane 7 homolog (yeast)	201725 /// 54543	3125.78	1962.98	1943.82	2863.06
201813_s_at	TBC1D5	TBC1 domain family, member 5	9779	278.372	498.019	253.377	379.484
201814_at	TBC1D5	TBC1 domain family, member 5	9779	283.946	453.091	256.591	378.059
201815_s_at	TBC1D5	TBC1 domain family, member 5	9779	66.2383	96.2578	60.3838	81.2578
201816_s_at	GBAS	glioblastoma amplified sequence	2631	4287.81	873.87	628.729	633.529
201817_at	UBE3C	ubiquitin protein ligase E3C	9690	447.015	589.903	866.106	742.13
201818_at	LPCAT1	lysophosphatidylcholine acyltransferase 1	79888	248.921	474.983	367.515	139.209
201819_at	SCARB1	scavenger receptor class B, member 1	949	20.2725	109.844	105.34	77.9346
201820_at	KRT5	keratin 5	3852	676.069	17.3763	18.3041	18.2607
201821_s_at	TIMM17A	translocase of inner mitochondrial membrane 17 homolog A (yeast)	10440	1618.11	1308.1	1663.92	1581.88
201822_at	TIMM17A	translocase of inner mitochondrial membrane 17 homolog A (yeast)	10440	37.8872	31.4629	42.8875	57.5398
201823_s_at	RNF14	ring finger protein 14	9604	401.726	334.445	276.382	269.392
201824_at	RNF14	ring finger protein 14	9604	406.084	420.432	349.63	303.969
201825_s_at	SCCPDH	saccharopine dehydrogenase (putative)	51097	521.717	1648.33	780.924	829.033
201826_s_at	SCCPDH	saccharopine dehydrogenase (putative)	51097	84.6325	329.591	120.258	124.393
201827_at	SMARCD2	SWI/SNF related, matrix associated, actin dependent regulator of chromatin, subfamily d, member 2	6603	253.957	1251.91	162.758	168.686
201828_x_at	FAM127A	family with sequence similarity 127, member A	8933	494.191	618.593	444.62	328.872
201829_at	NET1	neuroepithelial cell transforming 1	10276	630.783	1269.43	411.568	419.385
201830_s_at	NET1	neuroepithelial cell transforming 1	10276	1068.49	1906.78	554.704	569.449
201831_s_at	USO1	USO1 homolog, vesicle docking protein (yeast)	8615	105.035	170.65	105.549	172.726
201832_s_at	USO1	USO1 homolog, vesicle docking protein (yeast)	8615	817.393	878.739	777.035	958.258
201833_at	HDAC2	histone deacetylase 2	3066	1881.67	1508.16	1305.69	1881.9
201834_at	PRKAB1	protein kinase, AMP-activated, beta 1 non-catalytic subunit	5564	69.0579	168.533	148.277	123.356
201835_s_at	PRKAB1	protein kinase, AMP-activated, beta 1 non-catalytic subunit	5564	55.0911	122.464	108.826	98.0378
201836_s_at	SUPT7L	suppressor of Ty 7 (S. cerevisiae)-like	9913	93.8905	56.5713	111.004	130.224
201837_s_at	SUPT7L	suppressor of Ty 7 (S. cerevisiae)-like	9913	698.766	458.156	490.424	629.874
201838_s_at	SUPT7L	suppressor of Ty 7 (S. cerevisiae)-like	9913	61.0911	38.7578	50.3328	67.0644
201839_s_at	EPCAM	epithelial cell adhesion molecule	4072	4951.07	5360.21	287.828	400.508
201840_at	NEDD8	neural precursor cell expressed, developmentally down-regulated 8	4738	1841.03	2948.62	3018.13	2224.64
201841_s_at	HSPB1	heat shock 27kDa protein 1	3315	1880.21	5346.89	1247.36	1027.84
201842_s_at	EFEMP1	EGF-containing fibulin-like extracellular matrix protein 1	2202	399.411	144.082	1164.14	216.925
201843_s_at	EFEMP1	EGF-containing fibulin-like extracellular matrix protein 1	2202	121.332	31.157	524.234	71.5816
201844_s_at	RYBP	RING1 and YY1 binding protein	23429	524.795	472.361	239.265	362.424
201845_s_at	RYBP	RING1 and YY1 binding protein	23429	834.82	856.923	660.245	886.343
201846_s_at	RYBP	RING1 and YY1 binding protein	23429	312.723	437.085	247.532	358.608
201847_at	LIPA	lipase A, lysosomal acid, cholesterol esterase	3988	914.373	372.414	1600.37	827.474
201848_s_at	BNIP3	BCL2/adenovirus E1B 19kDa interacting protein 3	664	193.409	840.552	1930.37	1784.48
201849_at	BNIP3	BCL2/adenovirus E1B 19kDa interacting protein 3	664	516.348	2137.69	4331.09	4093.75
201850_at	CAPG	capping protein (actin filament), gelsolin-like	822	249.575	65.6126	925.401	724.27
201851_at	SH3GL1	SH3-domain GRB2-like 1	6455	159.62	170.42	247.424	302.679
201852_x_at	COL3A1	collagen, type III, alpha 1	1281	17.4491	41.381	8.10179	9.472
201853_s_at	CDC25B	cell division cycle 25 homolog B (S. pombe)	994	1075.12	1708.43	1042.2	652.758
201854_s_at	ATMIN	ATM interactor	23300	691.043	813.689	461.579	355.924
201855_s_at	ATMIN	ATM interactor	23300	1101.4	712.998	291.816	340.338
201856_s_at	ZFR	zinc finger RNA binding protein	51663	157.294	190.228	195.029	217.615
201857_at	ZFR	zinc finger RNA binding protein	51663	1708.17	1222.3	1849.76	1963.12
201858_s_at	SRGN	serglycin	5552	8.7253	5.64516	4892.64	4452.38
201859_at	SRGN	serglycin	5552	5.84243	5.07381	4162.6	3559.57
201860_s_at	PLAT	plasminogen activator, tissue	5327	4.45474	3.76417	213.492	205.925
201861_s_at	LRRFIP1	leucine rich repeat (in FLII) interacting protein 1	9208	367.362	352.473	339.157	389.128
201862_s_at	LRRFIP1	leucine rich repeat (in FLII) interacting protein 1	9208	1124.26	716.877	885.758	908.229
201863_at	FAM32A	family with sequence similarity 32, member A	26017	955.257	507.828	817.866	467.691
201864_at	GDI1	GDP dissociation inhibitor 1	2664	369.258	729.151	331.232	241.091
201865_x_at	NR3C1	nuclear receptor subfamily 3, group C, member 1 (glucocorticoid receptor)	2908	481.424	403.424	1814.32	1142.5
201866_s_at	NR3C1	nuclear receptor subfamily 3, group C, member 1 (glucocorticoid receptor)	2908	134.682	108.924	466.44	333.424
201867_s_at	TBL1X	transducin (beta)-like 1X-linked	6907	42.7279	340.612	125.865	83.2542
201868_s_at	TBL1X	transducin (beta)-like 1X-linked	6907	11.0008	33.6884	18.8069	15.1443
201869_s_at	TBL1X	transducin (beta)-like 1X-linked	6907	103.795	441.32	258.449	158.716
201870_at	TOMM34	translocase of outer mitochondrial membrane 34	10953	256.827	272.883	625.878	665.68
201871_s_at	UBXN1	UBX domain protein 1	51035	776.296	495.949	517.258	651.59
201872_s_at	ABCE1	ATP-binding cassette, sub-family E (OABP), member 1	6059	660.28	1210.14	958.131	1331.4
201873_s_at	ABCE1	ATP-binding cassette, sub-family E (OABP), member 1	6059	382.869	610.619	639.168	727.883
201874_at	MPZL1	myelin protein zero-like 1	9019	700.711	233.146	319.044	296.091
201875_s_at	MPZL1	myelin protein zero-like 1	9019	358.454	116.799	226.388	197.142
201876_at	PON2	paraoxonase 2	5445	1018.54	604.082	430.069	273.589
201877_s_at	PPP2R5C	protein phosphatase 2, regulatory subunit B', gamma isoform	5527	685.393	413.888	819.687	784.464
201878_at	ARIH1	ariadne homolog, ubiquitin-conjugating enzyme E2 binding protein, 1 (Drosophila)	25820	108.871	258.116	92.0012	169.648
201879_at	ARIH1	ariadne homolog, ubiquitin-conjugating enzyme E2 binding protein, 1 (Drosophila)	25820	125.385	157.395	114.854	150.761
201880_at	ARIH1	ariadne homolog, ubiquitin-conjugating enzyme E2 binding protein, 1 (Drosophila)	25820	226.578	321.743	215.95	256.856
201881_s_at	ARIH1	ariadne homolog, ubiquitin-conjugating enzyme E2 binding protein, 1 (Drosophila)	25820	165.971	468.782	194.469	324.39
201882_x_at	B4GALT1	UDP-Gal:betaGlcNAc beta 1,4- galactosyltransferase, polypeptide 1	2683	41.8174	42.6259	44.5589	46.629
201883_s_at	B4GALT1	UDP-Gal:betaGlcNAc beta 1,4- galactosyltransferase, polypeptide 1	2683	306.694	392.846	352.258	290.579
201884_at	CEACAM5	carcinoembryonic antigen-related cell adhesion molecule 5	1048	9.18967	9.613	8.36368	7.68459
201885_s_at	CYB5R3	cytochrome b5 reductase 3	1727	1357.53	1226.07	1952.49	1643.24
201886_at	WDR23	WD repeat domain 23	80344	171.825	233.336	91.3328	90.7708
201887_at	IL13RA1	interleukin 13 receptor, alpha 1	3597	340.258	366.463	291.591	132.453
201888_s_at	IL13RA1	interleukin 13 receptor, alpha 1	3597	100.924	369.179	127.688	56.3209
201889_at	FAM3C	family with sequence similarity 3, member C	10447	529.357	348.627	1011.1	988.62
201890_at	RRM2	ribonucleotide reductase M2 polypeptide	6241	2867.74	2628.79	3494.16	2743.59
201891_s_at	B2M	beta-2-microglobulin	567	6836.89	4226.09	6326.21	5437.51
201892_s_at	IMPDH2	IMP (inosine monophosphate) dehydrogenase 2	3615	1377.23	2186	3373.24	3719.17
201893_x_at	DCN	decorin	1634	14.6398	13.2391	11.949	10.4103
201894_s_at	SSR1	signal sequence receptor, alpha	6745	1901.27	982.97	1237.23	1375.24
201895_at	ARAF	v-raf murine sarcoma 3611 viral oncogene homolog	369	224.798	227.385	156.597	187.353
201896_s_at	PSRC1	proline/serine-rich coiled-coil 1	84722	365.354	531.895	762.683	759.075
201897_s_at	CKS1B	CDC28 protein kinase regulatory subunit 1B	1163	2074.52	2248.48	3750.23	4095.15
201898_s_at	UBE2A	ubiquitin-conjugating enzyme E2A (RAD6 homolog)	7319	1829.73	1994.3	1109.73	795.979
201899_s_at	UBE2A	ubiquitin-conjugating enzyme E2A (RAD6 homolog)	7319	1484.34	1166.01	958.938	674.26
201900_s_at	AKR1A1	aldo-keto reductase family 1, member A1 (aldehyde reductase)	10327	896.63	686.425	566.445	601.048
201901_s_at	YY1	YY1 transcription factor	7528	974.305	1713.42	1712.49	1535.25
201902_s_at	YY1	YY1 transcription factor	7528	38.2603	60.4458	58.9644	54.5999
201903_at	UQCRC1	ubiquinol-cytochrome c reductase core protein I	7384	908.374	487.758	710.925	833.086
201904_s_at	CTDSPL	CTD (carboxy-terminal domain, RNA polymerase II, polypeptide A) small phosphatase-like	10217	339.925	59.3948	341.663	332.513
201905_s_at	CTDSPL	CTD (carboxy-terminal domain, RNA polymerase II, polypeptide A) small phosphatase-like	10217	81.2769	36.3582	117.822	117.591
201906_s_at	CTDSPL	CTD (carboxy-terminal domain, RNA polymerase II, polypeptide A) small phosphatase-like	10217	371.612	52.7624	369.451	321.223
201907_x_at	DVL3	dishevelled, dsh homolog 3 (Drosophila)	1857	37.73	77.1775	48.3911	45.3699
201908_at	DVL3	dishevelled, dsh homolog 3 (Drosophila)	1857	263.258	216.258	185.468	164.704
201909_at	RPS4Y1	ribosomal protein S4, Y-linked 1	6192	16.4658	14.3371	15.4693	12.5135
201910_at	FARP1	FERM, RhoGEF (ARHGEF) and pleckstrin domain protein 1 (chondrocyte-derived)	10160	409.193	95.1786	303.256	211.979
201911_s_at	FARP1	FERM, RhoGEF (ARHGEF) and pleckstrin domain protein 1 (chondrocyte-derived)	10160	280.853	99.531	224.258	141.962
201912_s_at	GSPT1	G1 to S phase transition 1	2935	1018.94	1904.93	1119.49	1084.05
201913_s_at	COASY	Coenzyme A synthase	80347	158.134	139.208	298.882	255.713
201914_s_at	SEC63	SEC63 homolog (S. cerevisiae)	11231	639.591	731.462	280.57	420.183
201915_at	SEC63	SEC63 homolog (S. cerevisiae)	11231	116.503	116.091	71.5911	105.628
201916_s_at	SEC63	SEC63 homolog (S. cerevisiae)	11231	1240.3	993.469	506.175	708.982
201917_s_at	SLC25A36	solute carrier family 25, member 36	55186	417.693	512.849	327.895	500.761
201918_at	SLC25A36	solute carrier family 25, member 36	55186	706.226	990.793	677.333	846.472
201919_at	SLC25A36	solute carrier family 25, member 36	55186	778.93	793.111	660.447	764.794
201920_at	SLC20A1	solute carrier family 20 (phosphate transporter), member 1	6574	670.087	1101.87	2260.54	3078.91
201921_at	GNG10	guanine nucleotide binding protein (G protein), gamma 10	2790	938.817	1895.44	3358.58	2260.09
201922_at	TINP1	TGF beta-inducible nuclear protein 1	10412	2886.05	3260.26	3642.27	3731.5
201923_at	PRDX4	peroxiredoxin 4	10549	3367.95	2645.93	2272.59	1873.71
201924_at	AFF1	AF4/FMR2 family, member 1	4299	242.556	303.911	412.087	518.591
201925_s_at	CD55	CD55 molecule, decay accelerating factor for complement (Cromer blood group)	1604	203.481	445.319	1952.48	351.321
201926_s_at	CD55	CD55 molecule, decay accelerating factor for complement (Cromer blood group)	1604	189.93	583.607	1731.51	310.443
201927_s_at	PKP4	plakophilin 4	8502	207.479	198.077	199.881	236.351
201928_at	PKP4	plakophilin 4	8502	817.847	519.63	985.74	903.994
201929_s_at	PKP4	plakophilin 4	8502	625.999	330.226	675.071	637.535
201930_at	MCM6	minichromosome maintenance complex component 6	4175	1959.26	2506.57	1983.89	2300.76
201931_at	ETFA	electron-transfer-flavoprotein, alpha polypeptide	2108	1788.08	4107.99	2455.65	1803.09
201932_at	LRRC41	leucine rich repeat containing 41	10489	295.506	250.596	185.402	203.925
201933_at	CHMP1A	chromatin modifying protein 1A	5119	391.047	568.592	296.446	308.206
201934_at	WDR82	WD repeat domain 82	80335	856.962	774.807	1352.24	1343.55
201935_s_at	EIF4G3	eukaryotic translation initiation factor 4 gamma, 3	8672	5.95736	521.971	360.965	522.873
201936_s_at	EIF4G3	eukaryotic translation initiation factor 4 gamma, 3	8672	5.43685	290.029	242.782	340.232
201937_s_at	DNPEP	aspartyl aminopeptidase	23549	276.591	488.608	123.707	109.72
201938_at	CDK2AP1	cyclin-dependent kinase 2 associated protein 1	8099	3001.09	4425.89	4546.37	3078.05
201939_at	PLK2	polo-like kinase 2 (Drosophila)	10769	2409.82	2209.86	2050.97	858.34
201940_at	CPD	carboxypeptidase D	1362	314.561	153.788	271.089	180.272
201941_at	CPD	carboxypeptidase D	1362	516.472	264.293	532.115	286.412
201942_s_at	CPD	carboxypeptidase D	1362	34.7998	36.794	38.5912	31.1081
201943_s_at	CPD	carboxypeptidase D	1362	189.94	113.435	195.971	124.466
201944_at	HEXB	hexosaminidase B (beta polypeptide)	3074	1310.14	2375.43	2155.16	1977.69
201945_at	FURIN	furin (paired basic amino acid cleaving enzyme)	5045	56.2107	78.8777	66.2656	101.584
201946_s_at	CCT2	chaperonin containing TCP1, subunit 2 (beta)	10576	1268.87	2888.28	2181.02	2326.33
201947_s_at	CCT2	chaperonin containing TCP1, subunit 2 (beta)	10576	2837.59	5356.4	4282.03	4496.64
201948_at	GNL2	guanine nucleotide binding protein-like 2 (nucleolar)	29889	507.704	468.347	375.975	515.456
201949_x_at	CAPZB	capping protein (actin filament) muscle Z-line, beta	832	922.457	1159.43	801.75	997.592
201950_x_at	CAPZB	capping protein (actin filament) muscle Z-line, beta	832	578.359	806.258	515.057	743.77
201951_at	ALCAM	activated leukocyte cell adhesion molecule	214	753.445	275.667	1022.09	950.803
201952_at	ALCAM	activated leukocyte cell adhesion molecule	214	2838.92	822.216	3108.28	3109.59
201953_at	CIB1	calcium and integrin binding 1 (calmyrin)	10519	481.793	1490.41	983.669	846.575
201954_at	ARPC1B	actin related protein 2/3 complex, subunit 1B, 41kDa	10095	936.066	1101.39	565.849	449.342
201955_at	CCNC	cyclin C	892	2065.78	1410.08	996.169	1770.46
201956_s_at	GNPAT	glyceronephosphate O-acyltransferase	8443	1031.85	315.957	793.526	998.986
201957_at	PPP1R12B	protein phosphatase 1, regulatory (inhibitor) subunit 12B	4660	139.924	94.3821	62.6176	68.9983
201958_s_at	PPP1R12B	protein phosphatase 1, regulatory (inhibitor) subunit 12B	4660	19.1525	16.7979	16.0761	13.9888
201959_s_at	MYCBP2	MYC binding protein 2	23077	278.72	174.135	239.2	311.021
201960_s_at	MYCBP2	MYC binding protein 2	23077	934.712	363.015	574.849	738.901
201961_s_at	RNF41	ring finger protein 41	10193	57.0257	117.342	86.833	72.7078
201962_s_at	RNF41	ring finger protein 41	10193	49.8887	110.99	71.7006	70.6048
201963_at	ACSL1	acyl-CoA synthetase long-chain family member 1	2180	841.334	197.327	178.239	320.825
201964_at	SETX	senataxin	23064	236.581	288.425	281.984	341.707
201965_s_at	SETX	senataxin	23064	108.496	201.165	121.214	144.424
201966_at	NDUFS2	NADH dehydrogenase (ubiquinone) Fe-S protein 2, 49kDa (NADH-coenzyme Q reductase)	4720	1422.42	1435.28	911.424	1052.32
201967_at	RBM6	RNA binding motif protein 6	10180	270.499	232.448	264.485	366.278
201968_s_at	PGM1	phosphoglucomutase 1	5236	1018.96	515.32	830.425	1269.42
201969_at	NASP	nuclear autoantigenic sperm protein (histone-binding)	4678	175.69	128.323	151.197	214.344
201970_s_at	NASP	nuclear autoantigenic sperm protein (histone-binding)	4678	1002.36	933.009	1094.8	1358.33
201971_s_at	ATP6V1A	ATPase, H+ transporting, lysosomal 70kDa, V1 subunit A	523	237.702	293.162	117.452	145.048
201972_at	ATP6V1A	ATPase, H+ transporting, lysosomal 70kDa, V1 subunit A	523	1909.86	1643.53	964.662	1023.23
201973_s_at	C7orf28A /// C7orf28B /// LOC100133775	chromosome 7 open reading frame 28A /// chromosome 7 open reading frame 28B /// similar to Chromosome 7 open reading frame 28B	100133775 /// 221960 /// 51622	3737.56	3174.55	1218.34	2628.03
201974_s_at	C7orf28A	chromosome 7 open reading frame 28A	51622	27.1419	26.1907	27.9064	24.2826
201975_at	CLIP1	CAP-GLY domain containing linker protein 1	6249	280.258	301.514	749.209	409.677
201976_s_at	MYO10	myosin X	4651	1002.89	498.574	632.994	697.9
201977_s_at	KIAA0141	KIAA0141	9812	76.7578	107.258	46.0423	72.6517
201978_s_at	KIAA0141	KIAA0141	9812	229.063	238.595	189.984	339.853
201979_s_at	PPP5C	protein phosphatase 5, catalytic subunit	5536	121.661	149.697	153.312	181.236
201980_s_at	RSU1	Ras suppressor protein 1	6251	623.389	507.794	817.828	600.076
201981_at	PAPPA	pregnancy-associated plasma protein A, pappalysin 1	5069	11.4327	6.34829	12.5201	57.9996
201982_s_at	PAPPA	pregnancy-associated plasma protein A, pappalysin 1	5069	17.772	16.3471	21.6852	28.988
201983_s_at	EGFR	epidermal growth factor receptor (erythroblastic leukemia viral (v-erb-b) oncogene homolog, avian)	1956	4444.97	17.0603	680.395	628.438
201984_s_at	EGFR	epidermal growth factor receptor (erythroblastic leukemia viral (v-erb-b) oncogene homolog, avian)	1956	4442.2	44.2485	454.278	410.67
201985_at	KIAA0196	KIAA0196	9897	304.633	570.036	104.286	160.691
201986_at	MED13	mediator complex subunit 13	9969	238.955	1384.86	304.978	419.386
201987_at	MED13	mediator complex subunit 13	9969	507.805	2431.21	754.646	1039.71
201988_s_at	CREBL2	cAMP responsive element binding protein-like 2	1389	91.5714	182.423	197.869	199.945
201989_s_at	CREBL2	cAMP responsive element binding protein-like 2	1389	305.242	568.804	674.951	615.104
201990_s_at	CREBL2	cAMP responsive element binding protein-like 2	1389	101.896	187.758	251.615	231.711
201991_s_at	KIF5B	kinesin family member 5B	3799	1046.16	1418.93	1616.22	1491.55
201992_s_at	KIF5B	kinesin family member 5B	3799	94.9758	163.258	186.187	164.318
201993_x_at	HNRPDL	heterogeneous nuclear ribonucleoprotein D-like	9987	1882.56	1879.83	2136.7	2298.5
201994_at	MORF4L2	mortality factor 4 like 2	9643	5044.88	5953.4	4346.07	3806.22
201995_at	EXT1	exostoses (multiple) 1	2131	169.934	100.804	1366.11	1574.12
201996_s_at	SPEN	spen homolog, transcriptional regulator (Drosophila)	23013	111.704	187.424	113.78	123.72
201997_s_at	SPEN	spen homolog, transcriptional regulator (Drosophila)	23013	434.938	437.213	403.935	416.882
201998_at	ST6GAL1	ST6 beta-galactosamide alpha-2,6-sialyltranferase 1	6480	641.877	25.6703	97.187	80.6776
201999_s_at	DYNLT1	dynein, light chain, Tctex-type 1	6993	3764.68	2452.25	1762.04	2762.14
202000_at	NDUFA6	NADH dehydrogenase (ubiquinone) 1 alpha subcomplex, 6, 14kDa	4700	334.591	314.877	317.591	289.403
202001_s_at	NDUFA6	NADH dehydrogenase (ubiquinone) 1 alpha subcomplex, 6, 14kDa	4700	2395.15	2503.78	2143.62	1744.85
202002_at	ACAA2	acetyl-Coenzyme A acyltransferase 2	10449	55.8988	42.0317	42.0317	38.9691
202003_s_at	ACAA2	acetyl-Coenzyme A acyltransferase 2	10449	944.964	362.516	1023.76	207.135
202004_x_at	SDHC	succinate dehydrogenase complex, subunit C, integral membrane protein, 15kDa	6391	983.113	1407.31	892.024	884.004
202005_at	ST14	suppression of tumorigenicity 14 (colon carcinoma)	6768	484.04	460.615	33.8198	23.7962
202006_at	PTPN12	protein tyrosine phosphatase, non-receptor type 12	5782	757.19	778.523	1179.56	1262.78
202007_at	NID1	nidogen 1	4811	3.93804	3.18107	3.59285	4.00701
202008_s_at	NID1	nidogen 1	4811	4.31594	4.80376	4.85208	5.20399
202009_at	TWF2	twinfilin, actin-binding protein, homolog 2 (Drosophila)	11344	139.585	131.298	161.858	197.592
202010_s_at	ZNF410	zinc finger protein 410	57862	341.292	578.014	453.178	411.799
202011_at	TJP1	tight junction protein 1 (zona occludens 1)	7082	721.96	731.881	1475.69	936.287
202012_s_at	EXT2	exostoses (multiple) 2	2132	913.281	303.742	545.082	528.301
202013_s_at	EXT2	exostoses (multiple) 2	2132	203.186	87.7157	302.112	272.25
202014_at	PPP1R15A	protein phosphatase 1, regulatory (inhibitor) subunit 15A	23645	26.4214	23.331	135.362	149.382
202015_x_at				3.73928	4.5486	2.66728	2.97787
202016_at	MEST	mesoderm specific transcript homolog (mouse)	4232	1072.77	468.217	247.737	424.258
202017_at	EPHX1	epoxide hydrolase 1, microsomal (xenobiotic)	2052	169.859	37.9522	31.3032	28.5467
202018_s_at	LTF	lactotransferrin	4057	9.66513	9.59222	11.9925	10.1537
202019_s_at	LANCL1	LanC lantibiotic synthetase component C-like 1 (bacterial)	10314	100.364	114.296	93.3845	92.5533
202020_s_at	LANCL1	LanC lantibiotic synthetase component C-like 1 (bacterial)	10314	738.223	749.176	633.964	372.456
202021_x_at	EIF1	eukaryotic translation initiation factor 1	10209	2708.92	2325.68	3530.35	3566.49
202022_at	ALDOC	aldolase C, fructose-bisphosphate	230	20.9959	173.196	121.015	119.168
202023_at	EFNA1	ephrin-A1	1942	898.615	274.798	146.61	104.404
202024_at	ASNA1	arsA arsenite transporter, ATP-binding, homolog 1 (bacterial)	439	419.246	292.069	351.796	254.755
202025_x_at	ACAA1	acetyl-Coenzyme A acyltransferase 1	30	192.537	195.639	159.424	241.091
202026_at	SDHD	succinate dehydrogenase complex, subunit D, integral membrane protein	6392	1905.14	871.046	1524.12	1742.62
202027_at	TMEM184B	transmembrane protein 184B	25829	248.101	182.501	288.506	293.091
202028_s_at	RPL38	ribosomal protein L38	6169	494.239	563.089	524.963	440.239
202029_x_at	RPL38	ribosomal protein L38	6169	5801.15	5777.85	5555.02	5963.02
202030_at	BCKDK	branched chain ketoacid dehydrogenase kinase	10295	99.6705	199.5	226.448	126.023
202031_s_at	WIPI2	WD repeat domain, phosphoinositide interacting 2	26100	795.924	524.728	486.408	647.767
202032_s_at	MAN2A2	mannosidase, alpha, class 2A, member 2	4122	301.033	201.917	179.842	164.156
202033_s_at	RB1CC1	RB1-inducible coiled-coil 1	9821	607.591	426.819	292.759	453.736
202034_x_at	RB1CC1	RB1-inducible coiled-coil 1	9821	195.591	191.441	211.623	256.811
202035_s_at	SFRP1	secreted frizzled-related protein 1	6422	55.6596	8.05255	7.39389	7.24628
202036_s_at	SFRP1	secreted frizzled-related protein 1	6422	86.4411	7.11872	7.37308	7.3402
202037_s_at	SFRP1	secreted frizzled-related protein 1	6422	1608.59	9.42328	12.8486	10.0129
202038_at	UBE4A	ubiquitination factor E4A (UFD2 homolog, yeast)	9354	1325.06	1614.9	901.231	1420.84
202039_at	MYO18A /// TIAF1	myosin XVIIIA /// TGFB1-induced anti-apoptotic factor 1	399687 /// 9220	169.723	63.7365	81.7852	65.118
202040_s_at	KDM5A	lysine (K)-specific demethylase 5A	5927	184.31	190.315	163.828	190.02
202041_s_at	FIBP	fibroblast growth factor (acidic) intracellular binding protein	9158	1761.65	1040.59	1172.27	1654.76
202042_at	HARS	histidyl-tRNA synthetase	3035	708.466	997.822	929.924	1152.2
202043_s_at	SMS	spermine synthase	6611	1475.23	1155.9	1764.84	2038.1
202044_at	GRLF1	glucocorticoid receptor DNA binding factor 1	2909	64.5554	58.8267	50.0925	46.0983
202045_s_at	GRLF1	glucocorticoid receptor DNA binding factor 1	2909	71.2817	53.5214	63.0222	57.588
202046_s_at	GRLF1	glucocorticoid receptor DNA binding factor 1	2909	40.7578	23.0954	34.665	31.5952
202047_s_at	CBX6	chromobox homolog 6	23466	229.912	435.548	391.771	386.983
202048_s_at	CBX6	chromobox homolog 6	23466	264.115	511.889	429.631	372.027
202049_s_at	ZMYM4	zinc finger, MYM-type 4	9202	327.697	138.849	162.683	214.138
202050_s_at	ZMYM4	zinc finger, MYM-type 4	9202	377.756	111.728	242.346	274.947
202051_s_at	ZMYM4	zinc finger, MYM-type 4	9202	701.38	201.474	510.204	546.583
202052_s_at	RAI14	retinoic acid induced 14	26064	551.676	56.7539	1143.49	1657.24
202053_s_at	ALDH3A2	aldehyde dehydrogenase 3 family, member A2	224	866.257	443.27	278.853	357.535
202054_s_at	ALDH3A2	aldehyde dehydrogenase 3 family, member A2	224	505.929	318.226	295.764	345.338
202055_at	KPNA1	karyopherin alpha 1 (importin alpha 5)	3836	441.156	402.494	356.246	253.554
202056_at	KPNA1	karyopherin alpha 1 (importin alpha 5)	3836	377.589	263.178	329.961	210.891
202057_at	KPNA1	karyopherin alpha 1 (importin alpha 5)	3836	93.6199	70.0282	67.4245	65.5588
202058_s_at	KPNA1	karyopherin alpha 1 (importin alpha 5)	3836	193.941	311.864	156.964	207.355
202059_s_at	KPNA1	karyopherin alpha 1 (importin alpha 5)	3836	495.539	514.794	325.445	341.536
202060_at	CTR9	Ctr9, Paf1/RNA polymerase II complex component, homolog (S. cerevisiae)	9646	522.675	439.924	764.572	954.958
202061_s_at	SEL1L	sel-1 suppressor of lin-12-like (C. elegans)	6400	296.581	471.502	639.148	466.509
202062_s_at	SEL1L	sel-1 suppressor of lin-12-like (C. elegans)	6400	67.2585	99.2663	83.7126	76.4405
202063_s_at	SEL1L	sel-1 suppressor of lin-12-like (C. elegans)	6400	11.172	11.9997	14.9135	17.6461
202064_s_at	SEL1L	sel-1 suppressor of lin-12-like (C. elegans)	6400	45.8407	87.1046	62.2407	57.6548
202065_s_at	PPFIA1	protein tyrosine phosphatase, receptor type, f polypeptide (PTPRF), interacting protein (liprin), alpha 1	8500	96.1422	136.987	74.1485	118.081
202066_at	PPFIA1	protein tyrosine phosphatase, receptor type, f polypeptide (PTPRF), interacting protein (liprin), alpha 1	8500	644.41	620.683	629.746	782.758
202067_s_at	LDLR	low density lipoprotein receptor	3949	106.62	187.091	479.3	298.271
202068_s_at	LDLR	low density lipoprotein receptor	3949	863.581	896.317	2820.14	1793.05
202069_s_at	IDH3A	isocitrate dehydrogenase 3 (NAD+) alpha	3419	443.307	855.183	480.793	525.753
202070_s_at	IDH3A	isocitrate dehydrogenase 3 (NAD+) alpha	3419	241.132	239.758	172.449	266.768
202071_at	SDC4	syndecan 4	6385	897.284	824.549	904.068	1326.86
202072_at	HNRNPL	heterogeneous nuclear ribonucleoprotein L	3191	969.554	557.95	467.038	599.766
202073_at	OPTN	optineurin	10133	145.91	48.6137	205.695	311.258
202074_s_at	OPTN	optineurin	10133	234.288	183.76	431.179	516.629
202075_s_at	PLTP	phospholipid transfer protein	5360	12.2495	13.3808	16.4464	17.627
202076_at	BIRC2	baculoviral IAP repeat-containing 2	329	1292.42	672.832	2369.96	2206.13
202077_at	NDUFAB1	NADH dehydrogenase (ubiquinone) 1, alpha/beta subcomplex, 1, 8kDa	4706	3750.44	5856.47	2467.66	4108.59
202078_at	COPS3	COP9 constitutive photomorphogenic homolog subunit 3 (Arabidopsis)	8533	776.3	906.193	1255.54	1845.84
202079_s_at	TRAK1	trafficking protein, kinesin binding 1	22906	78.4676	41.0338	81.5551	96.842
202080_s_at	TRAK1	trafficking protein, kinesin binding 1	22906	228.059	101.303	282.758	354.192
202081_at	IER2	immediate early response 2	9592	2109.26	1360.35	930.24	570.108
202082_s_at	SEC14L1	SEC14-like 1 (S. cerevisiae)	6397	365.287	283.12	465.742	608.642
202083_s_at	SEC14L1	SEC14-like 1 (S. cerevisiae)	6397	192.419	167.041	242.091	290.523
202084_s_at	SEC14L1	SEC14-like 1 (S. cerevisiae)	6397	790.169	471.046	877.998	1208.39
202085_at	TJP2	tight junction protein 2 (zona occludens 2)	9414	869.872	798.164	1003.92	913.258
202086_at	MX1	myxovirus (influenza virus) resistance 1, interferon-inducible protein p78 (mouse)	4599	131.373	19.018	63.2274	66.6239
202087_s_at	CTSL1	cathepsin L1	1514	145.424	725.662	546.041	450.081
202088_at	SLC39A6	solute carrier family 39 (zinc transporter), member 6	25800	1316.42	9856.8	1962.76	1248.33
202089_s_at	SLC39A6	solute carrier family 39 (zinc transporter), member 6	25800	297.53	4556.88	486.723	344.041
202090_s_at	UQCR	ubiquinol-cytochrome c reductase, 6.4kDa subunit	10975	2114.49	1290.93	2249.54	1592.99
202091_at	ARL2BP	ADP-ribosylation factor-like 2 binding protein	23568	10.2059	8.26428	16.2153	9.26183
202092_s_at	ARL2BP	ADP-ribosylation factor-like 2 binding protein	23568	309.996	250.478	478.314	260.142
202093_s_at	PAF1	Paf1, RNA polymerase II associated factor, homolog (S. cerevisiae)	54623	301.036	313.091	300.891	368.262
202094_at	BIRC5	baculoviral IAP repeat-containing 5	332	446.429	229.869	477.308	524.03
202095_s_at	BIRC5	baculoviral IAP repeat-containing 5	332	1297.59	753.006	1059.05	1282.09
202096_s_at	TSPO	translocator protein (18kDa)	706	1860.91	272.559	1918.28	1600.53
202097_at	NUP153	nucleoporin 153kDa	9972	1506.97	901.299	1452.59	1678.3
202098_s_at	PRMT2	protein arginine methyltransferase 2	3275	322.966	161.844	228.727	184.322
202099_s_at	DGCR2	DiGeorge syndrome critical region gene 2	9993	61.2716	70.1465	52.9007	60.904
202100_at	RALB	v-ral simian leukemia viral oncogene homolog B (ras related; GTP binding protein)	5899	602.178	799.828	516.788	522.273
202101_s_at	RALB	v-ral simian leukemia viral oncogene homolog B (ras related; GTP binding protein)	5899	185.258	269.641	157.178	169.94
202102_s_at	BRD4	bromodomain containing 4	23476	1051.92	755.511	1216.36	820.79
202103_at	BRD4	bromodomain containing 4	23476	67.3246	77.0378	94.0911	67.2039
202104_s_at	SPG7	spastic paraplegia 7 (pure and complicated autosomal recessive)	6687	364.804	347.176	314.784	324.607
202105_at	IGBP1	immunoglobulin (CD79A) binding protein 1	3476	658.34	664.044	431.905	478.967
202106_at	GOLGA3	golgi autoantigen, golgin subfamily a, 3	2802	276.344	316.537	231.186	251.037
202107_s_at	MCM2	minichromosome maintenance complex component 2	4171	291.082	754.526	664.275	540.9
202108_at	PEPD	peptidase D	5184	537.16	64.5912	380.457	359.758
202109_at	ARFIP2	ADP-ribosylation factor interacting protein 2	23647	236.264	305.861	226.9	364.524
202110_at	COX7B	cytochrome c oxidase subunit VIIb	1349	4666.65	4422.42	2827.37	3139.8
202111_at	SLC4A2	solute carrier family 4, anion exchanger, member 2 (erythrocyte membrane protein band 3-like 1)	6522	103.324	83.1188	89.257	86.1909
202112_at	VWF	von Willebrand factor	7450	15.9295	13.0601	13.8649	10.9793
202113_s_at	SNX2	sorting nexin 2	6643	887.679	1283.4	824.617	1145.19
202114_at	SNX2	sorting nexin 2	6643	409.055	604.891	440.438	502.186
202115_s_at	NOC2L	nucleolar complex associated 2 homolog (S. cerevisiae)	26155	161.103	192.712	164.059	208.67
202116_at	DPF2	D4, zinc and double PHD fingers family 2	5977	553.574	471.634	339.276	506.959
202117_at	ARHGAP1	Rho GTPase activating protein 1	392	1412.26	974.405	1007.05	906.15
202118_s_at	CPNE3	copine III	8895	104.184	447.351	166.945	230.962
202119_s_at	CPNE3	copine III	8895	1355.46	2901.5	1544.05	1727.04
202120_x_at	AP2S1	adaptor-related protein complex 2, sigma 1 subunit	1175	967.805	913.862	1234.34	1365.35
202121_s_at	CHMP2A	chromatin modifying protein 2A	27243	2005.36	890.141	1184.54	1019.84
202122_s_at	M6PRBP1	mannose-6-phosphate receptor binding protein 1	10226	781.505	745.383	1522.26	1595.28
202123_s_at	ABL1	c-abl oncogene 1, receptor tyrosine kinase	25	186.632	264.972	312.901	355.436
202124_s_at	TRAK2	trafficking protein, kinesin binding 2	66008	116.23	205.046	132.313	171.591
202125_s_at	TRAK2	trafficking protein, kinesin binding 2	66008	382.963	291.129	249.424	321.803
202126_at	PRPF4B	PRP4 pre-mRNA processing factor 4 homolog B (yeast)	8899	1115.62	440.078	922.565	1002.68
202127_at	PRPF4B	PRP4 pre-mRNA processing factor 4 homolog B (yeast)	8899	776.926	312.485	302.093	437.373
202128_at	KIAA0317	KIAA0317	9870	267.936	350.352	448.122	567.867
202129_s_at	RIOK3	RIO kinase 3 (yeast)	8780	102.591	139.001	137.985	113.071
202130_at	RIOK3	RIO kinase 3 (yeast)	8780	970.17	502.848	1003.95	776.324
202131_s_at	RIOK3	RIO kinase 3 (yeast)	8780	190.491	135.858	288.22	229.693
202132_at	WWTR1	WW domain containing transcription regulator 1	25937	149.662	41.4245	260.752	146.514
202133_at	WWTR1	WW domain containing transcription regulator 1	25937	1394.83	184.591	1655.26	911.4
202134_s_at	WWTR1	WW domain containing transcription regulator 1	25937	137.79	70.6106	437.31	120.546
202135_s_at	ACTR1B	ARP1 actin-related protein 1 homolog B, centractin beta (yeast)	10120	329.99	283.591	278.776	334.528
202136_at	ZMYND11	zinc finger, MYND domain containing 11	10771	1174.23	1597.48	886.487	1172.75
202137_s_at	ZMYND11	zinc finger, MYND domain containing 11	10771	134.008	254.613	105.6	141.369
202138_x_at	JTV1	JTV1 gene	7965	1776.74	1561.87	1216.77	1202.92
202139_at	AKR7A2	aldo-keto reductase family 7, member A2 (aflatoxin aldehyde reductase)	8574	473.9	880.229	818.364	968.108
202140_s_at	CLK3	CDC-like kinase 3	1198	159.758	486.718	247.244	265.591
202141_s_at	COPS8	COP9 constitutive photomorphogenic homolog subunit 8 (Arabidopsis)	10920	1421.54	915.424	1463.49	1223.09
202142_at	COPS8	COP9 constitutive photomorphogenic homolog subunit 8 (Arabidopsis)	10920	471.71	301.372	474.949	406.055
202143_s_at	COPS8	COP9 constitutive photomorphogenic homolog subunit 8 (Arabidopsis)	10920	1231.1	714.429	1100.17	1012.32
202144_s_at	ADSL	adenylosuccinate lyase	158	1039.43	842.69	1932.24	1891.5
202145_at	LY6E	lymphocyte antigen 6 complex, locus E	4061	454.415	272.678	154.553	36.4556
202146_at	IFRD1	interferon-related developmental regulator 1	3475	1237.91	452.28	686.258	812.952
202147_s_at	IFRD1	interferon-related developmental regulator 1	3475	1007.45	389.016	454.295	532.297
202148_s_at	PYCR1	pyrroline-5-carboxylate reductase 1	5831	218.934	226.258	197.924	168.946
202149_at	NEDD9	neural precursor cell expressed, developmentally down-regulated 9	4739	209.604	105.056	454.831	12.1262
202150_s_at	NEDD9	neural precursor cell expressed, developmentally down-regulated 9	4739	74.499	55.0351	170.517	17.555
202151_s_at	UBAC1	UBA domain containing 1	10422	301.591	518.142	251.924	376.997
202152_x_at	USF2	upstream transcription factor 2, c-fos interacting	7392	402.399	287.199	227.916	259.243
202153_s_at	NUP62	nucleoporin 62kDa	23636	607.585	376.743	812.11	917.219
202154_x_at	TUBB3	tubulin, beta 3	10381	984.933	2232.98	2897.6	2333.27
202155_s_at	NUP214	nucleoporin 214kDa	8021	163.493	128.744	208.924	234.087
202156_s_at	CUGBP2	CUG triplet repeat, RNA binding protein 2	10659	6.19677	4.88924	48.739	43.5719
202157_s_at	CUGBP2	CUG triplet repeat, RNA binding protein 2	10659	19.9647	10.2178	310.493	286.383
202158_s_at	CUGBP2	CUG triplet repeat, RNA binding protein 2	10659	5.2997	4.1056	110.424	72.1301
202159_at	FARSA	phenylalanyl-tRNA synthetase, alpha subunit	2193	247.255	254.12	240.693	164.355
202160_at	CREBBP	CREB binding protein	1387	321.674	688.425	449.554	385.509
202161_at	PKN1	protein kinase N1	5585	45.8072	45.1149	125.445	110.192
202162_s_at	CNOT8	CCR4-NOT transcription complex, subunit 8	9337	560.636	492.853	235.2	334.36
202163_s_at	CNOT8	CCR4-NOT transcription complex, subunit 8	9337	642.433	498.082	382.423	425.925
202164_s_at	CNOT8	CCR4-NOT transcription complex, subunit 8	9337	950.091	658.424	451.728	616.013
202165_at	PPP1R2	protein phosphatase 1, regulatory (inhibitor) subunit 2	5504	131.595	322.493	179.621	214.045
202166_s_at	PPP1R2	protein phosphatase 1, regulatory (inhibitor) subunit 2	5504	402.486	1396.42	568.136	611.299
202167_s_at	MMS19	MMS19 nucleotide excision repair homolog (S. cerevisiae)	64210	156.207	241.734	435.901	594.008
202168_at	TAF9	TAF9 RNA polymerase II, TATA box binding protein (TBP)-associated factor, 32kDa	6880	745.735	1244.99	1357.39	1710.32
202169_s_at	AASDHPPT	aminoadipate-semialdehyde dehydrogenase-phosphopantetheinyl transferase	60496	1449.19	869.985	1840.28	2050.43
202170_s_at	AASDHPPT	aminoadipate-semialdehyde dehydrogenase-phosphopantetheinyl transferase	60496	491.178	424.869	732.855	882.216
202171_at	VEZF1	vascular endothelial zinc finger 1	7716	305.608	831.425	727.405	726.592
202172_at	VEZF1	vascular endothelial zinc finger 1	7716	143.591	248.72	262.779	307.305
202173_s_at	VEZF1	vascular endothelial zinc finger 1	7716	138.254	455.644	296.591	315.065
202174_s_at	PCM1	pericentriolar material 1	5108	627.681	404.258	451.258	496.294
202175_at	CHPF	chondroitin polymerizing factor	79586	54.6981	83.5818	40.3301	47.4846
202176_at	ERCC3	excision repair cross-complementing rodent repair deficiency, complementation group 3 (xeroderma pigmentosum group B complementing)	2071	313.687	379.976	337.961	494.584
202177_at	GAS6 /// LOC100133684	growth arrest-specific 6 /// similar to growth arrest-specific 6	100133684 /// 2621	25.6127	49.8614	782.036	905.866
202178_at	PRKCZ	protein kinase C, zeta	5590	171.343	194.142	285.152	254.482
202179_at	BLMH	bleomycin hydrolase	642	52.4689	131.461	109.193	107.25
202180_s_at	MVP	major vault protein	9961	186.922	28.0395	299.99	178.905
202181_at	KIAA0247	KIAA0247	9766	387.236	246.144	169.924	145.612
202182_at	KAT2A	K(lysine) acetyltransferase 2A	2648	161.564	139.896	223.458	166.568
202183_s_at	KIF22	kinesin family member 22	3835	232.156	498.9	445.188	304.616
202184_s_at	NUP133	nucleoporin 133kDa	55746	625.736	267.824	641.476	676.623
202185_at	PLOD3	procollagen-lysine, 2-oxoglutarate 5-dioxygenase 3	8985	290.62	671.753	620.205	513.574
202186_x_at	PPP2R5A	protein phosphatase 2, regulatory subunit B', alpha isoform	5525	13.9333	16.0401	15.1163	15.8475
202187_s_at	PPP2R5A	protein phosphatase 2, regulatory subunit B', alpha isoform	5525	823.397	404.834	341.294	359.544
202188_at	NUP93	nucleoporin 93kDa	9688	788.897	668.476	856.25	674.238
202189_x_at	PTBP1	polypyrimidine tract binding protein 1	5725	2007.1	1958.41	2693.9	2292.03
202190_at	CSTF1	cleavage stimulation factor, 3' pre-RNA, subunit 1, 50kDa	1477	211.248	448.257	370.393	344.924
202191_s_at	GAS7	growth arrest-specific 7	8522	71.8144	18.4626	19.5596	18.4498
202192_s_at	GAS7	growth arrest-specific 7	8522	111.249	26.3322	29.7367	29.0604
202193_at	LIMK2	LIM domain kinase 2	3985	584.73	103.06	101.865	117.636
202194_at	TMED5	transmembrane emp24 protein transport domain containing 5	50999	1060.94	888.924	2635.94	1797.07
202195_s_at	TMED5	transmembrane emp24 protein transport domain containing 5	50999	269.839	201.203	390.969	249.445
202196_s_at	DKK3	dickkopf homolog 3 (Xenopus laevis)	27122	3.65368	5.88365	6.68936	5.95465
202197_at	MTMR3	myotubularin related protein 3	8897	257.182	173.281	166.122	135.546
202198_s_at	MTMR3	myotubularin related protein 3	8897	19.829	17.4769	14.4741	12.7861
202199_s_at	SRPK1	SFRS protein kinase 1	6732	111.282	98.35	128.336	121.399
202200_s_at	SRPK1	SFRS protein kinase 1	6732	1554.42	639.091	1919.49	1820.96
202201_at	BLVRB	biliverdin reductase B (flavin reductase (NADPH))	645	1374.78	2336.24	490.044	436.103
202202_s_at	LAMA4	laminin, alpha 4	3910	33.2441	4.28554	4.07523	23.299
202203_s_at	AMFR	autocrine motility factor receptor	267	620.738	269.316	217.404	120.873
202204_s_at	AMFR	autocrine motility factor receptor	267	414.091	390.741	225.753	136.091
202205_at	VASP	vasodilator-stimulated phosphoprotein	7408	205.739	259.758	307.114	297.091
202206_at	ARL4C	ADP-ribosylation factor-like 4C	10123	271.425	38.3181	385.882	255.747
202207_at	ARL4C	ADP-ribosylation factor-like 4C	10123	319.29	39.0345	571.593	349.769
202208_s_at	ARL4C	ADP-ribosylation factor-like 4C	10123	246.684	58.9537	335.624	200.257
202209_at	LSM3	LSM3 homolog, U6 small nuclear RNA associated (S. cerevisiae)	27258	1300.46	2847.78	1768.84	2372
202210_x_at	GSK3A	glycogen synthase kinase 3 alpha	2931	65.9252	55.565	57.6084	61.05
202211_at	ARFGAP3	ADP-ribosylation factor GTPase activating protein 3	26286	714.442	377.925	533.868	553.19
202212_at	PES1	pescadillo homolog 1, containing BRCT domain (zebrafish)	23481	291.428	295.21	302.825	271.843
202213_s_at	CUL4B	cullin 4B	8450	283.091	262.736	498.227	337.195
202214_s_at	CUL4B	cullin 4B	8450	477.68	488.417	668.504	431.829
202215_s_at	NFYC	nuclear transcription factor Y, gamma	4802	407.108	148.474	180.184	280.439
202216_x_at	NFYC	nuclear transcription factor Y, gamma	4802	360.205	185.287	179.615	289.958
202217_at	C21orf33	chromosome 21 open reading frame 33	8209	1172.89	1003.86	354.953	301.781
202218_s_at	FADS2	fatty acid desaturase 2	9415	36.8944	71.9525	495.057	490.452
202219_at	SLC6A8	solute carrier family 6 (neurotransmitter transporter, creatine), member 8	6535	53.1496	193.549	45.5942	46.5911
202220_at	KIAA0907	KIAA0907	22889	1073.54	392.109	977.993	1251.45
202221_s_at	EP300	E1A binding protein p300	2033	163.145	110.757	43.7981	27.9625
202222_s_at	DES	desmin	1674	29.3943	36.3117	24.0936	21.5107
202223_at	STT3A	STT3, subunit of the oligosaccharyltransferase complex, homolog A (S. cerevisiae)	3703	1372.82	1214.34	1012.39	1183.58
202224_at	CRK	v-crk sarcoma virus CT10 oncogene homolog (avian)	1398	361.925	357.629	710.758	771.702
202225_at				656.941	668.295	1293.02	1384.96
202226_s_at	CRK	v-crk sarcoma virus CT10 oncogene homolog (avian)	1398	451.102	422.258	862.552	904.322
202227_s_at	BRD8	bromodomain containing 8	10902	854.24	604.144	860.334	1324.07
202228_s_at	NPTN	neuroplastin	27020	2241.26	2541.49	2938.76	2244.88
202229_s_at	CHERP	calcium homeostasis endoplasmic reticulum protein	10523	34.2212	27.8184	31.6287	31.1715
202230_s_at	CHERP	calcium homeostasis endoplasmic reticulum protein	10523	855.827	687.125	992.277	680.413
202231_at	EIF3M	eukaryotic translation initiation factor 3, subunit M	10480	4349.4	2499.78	2968.42	3493.37
202232_s_at	EIF3M	eukaryotic translation initiation factor 3, subunit M	10480	2737.63	1612.01	1863.68	2228.9
202233_s_at	UQCRH	ubiquinol-cytochrome c reductase hinge protein	7388	5501.13	4293.14	3738.51	4271.32
202234_s_at	SLC16A1	solute carrier family 16, member 1 (monocarboxylic acid transporter 1)	6566	34.4072	42.1566	8.47827	8.58603
202235_at	SLC16A1	solute carrier family 16, member 1 (monocarboxylic acid transporter 1)	6566	20.7719	16.5174	10.6394	6.94185
202236_s_at	SLC16A1	solute carrier family 16, member 1 (monocarboxylic acid transporter 1)	6566	140.008	162.405	12.0578	17.1443
202237_at	NNMT	nicotinamide N-methyltransferase	4837	134.881	10.1265	576.933	785.979
202238_s_at	NNMT	nicotinamide N-methyltransferase	4837	79.5372	19.2089	331.261	535.977
202239_at	PARP4	poly (ADP-ribose) polymerase family, member 4	143	292.227	602.514	782.045	1310.4
202240_at	PLK1	polo-like kinase 1 (Drosophila)	5347	59.5921	77.4538	97.8895	94.1896
202241_at	TRIB1	tribbles homolog 1 (Drosophila)	10221	432.86	762.603	169.121	124.228
202242_at	TSPAN7	tetraspanin 7	7102	10.4665	7.40869	8.05124	14.7745
202243_s_at	PSMB4	proteasome (prosome, macropain) subunit, beta type, 4	5692	3027.5	4519.96	2726.26	3085.84
202244_at	PSMB4	proteasome (prosome, macropain) subunit, beta type, 4	5692	3753.1	5331.04	4013.01	4241.46
202245_at	LSS	lanosterol synthase (2,3-oxidosqualene-lanosterol cyclase)	4047	708.105	828.157	1036.74	861.331
202246_s_at	CDK4	cyclin-dependent kinase 4	1019	819.367	2033.5	2073.26	1715.72
202247_s_at	MTA1	metastasis associated 1	9112	27.1642	42.8676	38.3446	40.2042
202248_at	E2F4	E2F transcription factor 4, p107/p130-binding	1874	51.3643	65.3389	64.8249	69.651
202249_s_at	WDR42A	WD repeat domain 42A	50717	116.403	75.2983	93.604	91.146
202250_s_at	WDR42A	WD repeat domain 42A	50717	126.458	81.2089	114.091	113.881
202251_at	PRPF3	PRP3 pre-mRNA processing factor 3 homolog (S. cerevisiae)	9129	287.132	352.424	316.996	346.911
202252_at	RAB13	RAB13, member RAS oncogene family	5872	1837.58	1404.18	1232.62	1116.92
202253_s_at	DNM2	dynamin 2	1785	190.386	158.589	139.109	103.729
202254_at	SIPA1L1	Signal-induced proliferation-associated 1 like 1	26037	44.6222	59.4704	46.637	78.0256
202255_s_at	SIPA1L1	signal-induced proliferation-associated 1 like 1	26037	107.993	245.491	108.919	128.956
202256_at	CD2BP2	CD2 (cytoplasmic tail) binding protein 2	10421	114.361	232.591	275.635	183.773
202257_s_at	CD2BP2	CD2 (cytoplasmic tail) binding protein 2	10421	192.513	441.778	311.788	137.436
202258_s_at	N4BP2L2	NEDD4 binding protein 2-like 2	10443	715.336	922.533	520.275	510.108
202259_s_at	N4BP2L2	NEDD4 binding protein 2-like 2	10443	96.8883	95.2814	54.8736	54.9028
202260_s_at	STXBP1	syntaxin binding protein 1	6812	164.452	331.617	502.498	607.437
202261_at	VPS72	vacuolar protein sorting 72 homolog (S. cerevisiae)	6944	576.041	642.826	435.934	487.73
202262_x_at	DDAH2	dimethylarginine dimethylaminohydrolase 2	23564	422.757	165.375	183.622	154.799
202263_at	CYB5R1	cytochrome b5 reductase 1	51706	807.585	551.061	528.498	499.195
202264_s_at	TOMM40	translocase of outer mitochondrial membrane 40 homolog (yeast)	10452	388.726	483.923	484.499	527.383
202265_at	BMI1	BMI1 polycomb ring finger oncogene	648	665.236	1281	1218.12	812.951
202266_at	TTRAP	TRAF and TNF receptor associated protein	51567	2326.64	988.696	1262.41	1408.92
202267_at	LAMC2	laminin, gamma 2	3918	41.7429	17.7754	138.266	47.9753
202268_s_at	NAE1	NEDD8 activating enzyme E1 subunit 1	8883	1500.92	1332.37	1921.93	1667.51
202269_x_at	GBP1	guanylate binding protein 1, interferon-inducible, 67kDa	2633	84.0968	24.8077	131.393	125.817
202270_at	GBP1	guanylate binding protein 1, interferon-inducible, 67kDa	2633	113.964	24.0924	222.39	174.662
202271_at	FBXO28	F-box protein 28	23219	466.065	251.94	405.872	729.284
202272_s_at	FBXO28	F-box protein 28	23219	460.247	345.671	460.207	544.468
202273_at	PDGFRB	platelet-derived growth factor receptor, beta polypeptide	5159	20.7719	26.312	49.994	37.1345
202274_at	ACTG2	actin, gamma 2, smooth muscle, enteric	72	18.4516	17.6571	26.9143	19.1979
202275_at	G6PD	glucose-6-phosphate dehydrogenase	2539	274.925	1503.72	94.6467	98.9499
202276_at	SHFM1	split hand/foot malformation (ectrodactyly) type 1	7979	1000.11	1182.59	1196.59	1284.33
202277_at	SPTLC1	serine palmitoyltransferase, long chain base subunit 1	10558	878.324	1367.5	1477.71	1217.84
202278_s_at	SPTLC1	serine palmitoyltransferase, long chain base subunit 1	10558	172.22	256.788	237.724	224.77
202279_at	C14orf2	chromosome 14 open reading frame 2	9556	674.863	1121.06	1078.59	1369.83
202280_at				7.22033	9.63893	7.608	7.73094
202281_at	GAK	cyclin G associated kinase	2580	132.599	198.026	97.0651	170.402
202282_at	HSD17B10	hydroxysteroid (17-beta) dehydrogenase 10	3028	1573.28	1845.81	1518.35	882.739
202283_at	SERPINF1	serpin peptidase inhibitor, clade F (alpha-2 antiplasmin, pigment epithelium derived factor), member 1	5176	12.507	15.0277	42.9511	9.92535
202284_s_at	CDKN1A	cyclin-dependent kinase inhibitor 1A (p21, Cip1)	1026	106.375	548.399	149.143	195.107
202285_s_at	TACSTD2	tumor-associated calcium signal transducer 2	4070	24.2488	20.521	21.3386	21.0321
202286_s_at	TACSTD2	tumor-associated calcium signal transducer 2	4070	7148.94	2586.59	694.758	1979.43
202287_s_at	TACSTD2	tumor-associated calcium signal transducer 2	4070	20.5389	18.8797	15.9316	16.3432
202288_at	FRAP1	FK506 binding protein 12-rapamycin associated protein 1	2475	93.6365	70.4429	81.7521	92.5804
202289_s_at	TACC2	transforming, acidic coiled-coil containing protein 2	10579	287.758	193.595	330.537	311.753
202290_at	PDAP1	PDGFA associated protein 1	11333	322.551	375.445	282.604	321.452
202291_s_at	MGP	matrix Gla protein	4256	7004.78	1114.09	6.19476	7.04262
202292_x_at	LYPLA2	lysophospholipase II	11313	650.155	403.536	347.12	519.225
202293_at	STAG1	stromal antigen 1	10274	394.55	341.915	225.425	350.831
202294_at	STAG1	stromal antigen 1	10274	339.712	210.065	217.275	340.587
202295_s_at	CTSH	cathepsin H	1512	902.2	690.016	240.279	135.156
202296_s_at	RER1	RER1 retention in endoplasmic reticulum 1 homolog (S. cerevisiae)	11079	1389.77	1297.81	1306.45	1234.35
202297_s_at	RER1	RER1 retention in endoplasmic reticulum 1 homolog (S. cerevisiae)	11079	874.321	765.954	894.667	834.177
202298_at	NDUFA1	NADH dehydrogenase (ubiquinone) 1 alpha subcomplex, 1, 7.5kDa	4694	3276.54	4081.74	2068.97	1934.71
202299_s_at	HBXIP	hepatitis B virus x interacting protein	10542	2329.59	2330.97	2823.04	2013.09
202300_at	HBXIP	hepatitis B virus x interacting protein	10542	2012.75	2127.07	2479.49	1771.05
202301_s_at	RSRC2	arginine/serine-rich coiled-coil 2	65117	426.285	519.639	527.214	504.069
202302_s_at	RSRC2	arginine/serine-rich coiled-coil 2	65117	1293.93	1575.74	1797.74	1678.09
202303_x_at	SMARCA5	SWI/SNF related, matrix associated, actin dependent regulator of chromatin, subfamily a, member 5	8467	325.669	562.258	365.584	382.284
202304_at	FNDC3A	fibronectin type III domain containing 3A	22862	224.03	307.336	393.424	496.002
202305_s_at	FEZ2	fasciculation and elongation protein zeta 2 (zygin II)	9637	402.68	357.942	480.553	576.861
202306_at	POLR2G	polymerase (RNA) II (DNA directed) polypeptide G	5436	2807.29	2892.02	1767.83	1658.95
202307_s_at	TAP1	transporter 1, ATP-binding cassette, sub-family B (MDR/TAP)	6890	378.559	127.047	221.267	255.115
202308_at	SREBF1	sterol regulatory element binding transcription factor 1	6720	254.837	378.001	264.583	284.859
202309_at	MTHFD1	methylenetetrahydrofolate dehydrogenase (NADP+ dependent) 1, methenyltetrahydrofolate cyclohydrolase, formyltetrahydrofolate synthetase	4522	1388.35	2654.05	2601.87	2690.91
202310_s_at	COL1A1	collagen, type I, alpha 1	1277	10.4558	34.7073	21.8275	21.9498
202311_s_at	COL1A1	collagen, type I, alpha 1	1277	7.13438	9.57782	6.25017	6.25017
202312_s_at	COL1A1	collagen, type I, alpha 1	1277	31.6122	32.7893	32.4716	32.3185
202313_at	PPP2R2A	protein phosphatase 2 (formerly 2A), regulatory subunit B, alpha isoform	5520	387.824	652.101	569.309	707.838
202314_at	CYP51A1	cytochrome P450, family 51, subfamily A, polypeptide 1	1595	468.269	689.836	1168.06	673.159
202315_s_at	BCR	breakpoint cluster region	613	256.591	268.736	140.592	122.114
202316_x_at	UBE4B	ubiquitination factor E4B (UFD2 homolog, yeast)	10277	55.5676	80.8479	63.8126	81.1956
202317_s_at	UBE4B	ubiquitination factor E4B (UFD2 homolog, yeast)	10277	192.424	202.343	202.343	317.398
202318_s_at	SENP6	SUMO1/sentrin specific peptidase 6	26054	801.259	835.279	362.293	521.244
202319_at	SENP6	SUMO1/sentrin specific peptidase 6	26054	88.1723	86.1029	71.1117	97.7949
202320_at	GTF3C1	general transcription factor IIIC, polypeptide 1, alpha 220kDa	2975	139.058	225.746	252.425	179.417
202321_at	GGPS1	geranylgeranyl diphosphate synthase 1	9453	170.424	51.9972	41.7282	65.4245
202322_s_at	GGPS1	geranylgeranyl diphosphate synthase 1	9453	1589.1	403.056	310.061	464.393
202323_s_at	ACBD3	acyl-Coenzyme A binding domain containing 3	64746	177.476	166.804	132.59	145.714
202324_s_at	ACBD3	acyl-Coenzyme A binding domain containing 3	64746	762.661	520.48	722.237	763.759
202325_s_at	ATP5J	ATP synthase, H+ transporting, mitochondrial F0 complex, subunit F6	522	3383.4	2608.9	2364.56	2217.97
202326_at	EHMT2	euchromatic histone-lysine N-methyltransferase 2	10919	137.418	82.5911	89.5006	85.3144
202327_s_at	PKD1	polycystic kidney disease 1 (autosomal dominant)	5310	22.2922	22.2643	20.215	22.0983
202328_s_at	PKD1	polycystic kidney disease 1 (autosomal dominant)	5310	42.3641	81.955	55.533	52.0911
202329_at	CSK	c-src tyrosine kinase	1445	378.23	588.904	391.604	386.711
202330_s_at	UNG	uracil-DNA glycosylase	7374	172.705	392.622	384.408	319.264
202331_at	BCKDHA	branched chain keto acid dehydrogenase E1, alpha polypeptide	593	386.034	291.023	85.0528	82.2756
202332_at	CSNK1E	casein kinase 1, epsilon	1454	185.953	167.425	322.862	361.119
202333_s_at	UBE2B	ubiquitin-conjugating enzyme E2B (RAD6 homolog)	7320	1188.43	1318.6	1093.99	952.778
202334_s_at	UBE2B	ubiquitin-conjugating enzyme E2B (RAD6 homolog)	7320	372.302	408.854	661.887	584.891
202335_s_at	UBE2B	ubiquitin-conjugating enzyme E2B (RAD6 homolog)	7320	9.50579	10.5492	9.91361	9.74053
202336_s_at	PAM	peptidylglycine alpha-amidating monooxygenase	5066	956.31	220.437	1363.18	1708.68
202337_at	PMF1	polyamine-modulated factor 1	11243	202.55	160.081	184.358	217.608
202338_at	TK1	thymidine kinase 1, soluble	7083	661.071	682.856	924.689	838.699
202339_at	SYMPK	symplekin	8189	70.3825	57.5903	60.5008	77.8037
202340_x_at	NR4A1	nuclear receptor subfamily 4, group A, member 1	3164	66.3178	79.6727	51.4955	46.7578
202341_s_at	TRIM2	tripartite motif-containing 2	23321	129.841	41.9245	70.2819	118.424
202342_s_at	TRIM2	tripartite motif-containing 2	23321	118.509	41.4469	60.5049	123.093
202343_x_at	COX5B	cytochrome c oxidase subunit Vb	1329	2448.91	2462.73	1776.71	1936.44
202344_at	HSF1	heat shock transcription factor 1	3297	105.258	123.222	90.9578	106.416
202345_s_at	FABP5	fatty acid binding protein 5 (psoriasis-associated)	2171	9.19185	124.424	930.419	1323.3
202346_at	UBE2K	ubiquitin-conjugating enzyme E2K (UBC1 homolog, yeast)	3093	309.748	380.057	488.192	654.199
202347_s_at	UBE2K	ubiquitin-conjugating enzyme E2K (UBC1 homolog, yeast)	3093	745.23	1445.71	953.225	1201.91
202348_s_at	TOR1A	torsin family 1, member A (torsin A)	1861	416.785	730.85	568.894	461.572
202349_at	TOR1A	torsin family 1, member A (torsin A)	1861	190.753	330.719	364.704	256.827
202350_s_at	MATN2	matrilin 2	4147	124.291	419.377	542.282	295.562
202351_at	ITGAV	integrin, alpha V (vitronectin receptor, alpha polypeptide, antigen CD51)	3685	1368.17	1144.7	944.352	965.846
202352_s_at	PSMD12	proteasome (prosome, macropain) 26S subunit, non-ATPase, 12	5718	1152.93	4333.82	1364.94	1741.34
202353_s_at	PSMD12	proteasome (prosome, macropain) 26S subunit, non-ATPase, 12	5718	495.021	1070.15	571.692	1012.14
202354_s_at	GTF2F1	general transcription factor IIF, polypeptide 1, 74kDa	2962	65.9285	160.677	233.324	383.591
202355_s_at	GTF2F1	general transcription factor IIF, polypeptide 1, 74kDa	2962	86.1853	198.792	325.365	564.306
202356_s_at	GTF2F1	general transcription factor IIF, polypeptide 1, 74kDa	2962	93.7946	189.091	234.21	437.548
202357_s_at	C2 /// CFB	complement component 2 /// complement factor B	629 /// 717	195.758	26.8746	18.4021	28.1246
202358_s_at	SNX19	sorting nexin 19	399979	183.733	145.788	231.091	285.758
202359_s_at	SNX19	sorting nexin 19	399979	161.091	172.335	278.924	294.902
202360_at	MAML1	mastermind-like 1 (Drosophila)	9794	743.059	610.698	596.494	748.052
202361_at	SEC24C	SEC24 family, member C (S. cerevisiae)	9632	395.284	338.204	361.473	443.16
202362_at	RAP1A	RAP1A, member of RAS oncogene family	5906	1290.74	1469.65	1901.32	1147.3
202363_at	SPOCK1	sparc/osteonectin, cwcv and kazal-like domains proteoglycan (testican) 1	6695	22.0266	13.8673	29.5309	56.8153
202364_at	MXI1	MAX interactor 1	4601	632.179	449.419	445.698	422.948
202365_at	UNC119B	unc-119 homolog B (C. elegans)	84747	338.855	570.767	484.192	336.486
202366_at	ACADS	acyl-Coenzyme A dehydrogenase, C-2 to C-3 short chain	35	46.4245	68.6174	89.0194	62.2142
202367_at	CUX1	cut-like homeobox 1	1523	68.0562	85.5911	81.3404	91.7835
202368_s_at	TRAM2	translocation associated membrane protein 2	9697	81.2578	57.8428	431.331	933.083
202369_s_at	TRAM2	translocation associated membrane protein 2	9697	430.972	417.98	1416.75	2898.42
202370_s_at	CBFB	core-binding factor, beta subunit	865	915.301	826.853	1100	1186.67
202371_at	TCEAL4	transcription elongation factor A (SII)-like 4	79921	1495.9	2874.84	1335.99	922.042
202372_at	RAB3GAP2	RAB3 GTPase activating protein subunit 2 (non-catalytic)	25782	437.472	227.524	432.808	530.761
202373_s_at	RAB3GAP2	RAB3 GTPase activating protein subunit 2 (non-catalytic)	25782	612.428	338.956	608.283	698.571
202374_s_at	RAB3GAP2	RAB3 GTPase activating protein subunit 2 (non-catalytic)	25782	225.979	165.624	230.258	297.801
202375_at	SEC24D	SEC24 family, member D (S. cerevisiae)	9871	46.8285	404.161	160.841	173.969
202376_at	SERPINA3	serpin peptidase inhibitor, clade A (alpha-1 antiproteinase, antitrypsin), member 3	12	1156.52	3167.94	22.0283	21.5912
202377_at				828.33	559.666	1077.42	953.035
202378_s_at	LEPROT	leptin receptor overlapping transcript	54741	940.479	589.583	1097.04	1132.39
202379_s_at	NKTR	natural killer-tumor recognition sequence	4820	378.512	405.745	428.419	567.604
202380_s_at	NKTR	natural killer-tumor recognition sequence	4820	235.814	160.68	265.936	331.423
202381_at	ADAM9	ADAM metallopeptidase domain 9 (meltrin gamma)	8754	739.972	849.091	2771.82	1914.22
202382_s_at	GNPDA1	glucosamine-6-phosphate deaminase 1	10007	407.216	332.388	717.806	817.008
202383_at	KDM5C	lysine (K)-specific demethylase 5C	8242	45.2663	44.5352	40.0582	36.7194
202384_s_at	TCOF1	Treacher Collins-Franceschetti syndrome 1	6949	113.129	193.197	183.566	201.016
202385_s_at	TCOF1	Treacher Collins-Franceschetti syndrome 1	6949	153.258	198.389	234.942	260.258
202386_s_at	KIAA0430	KIAA0430	9665	232.375	159.686	183.073	160.469
202387_at	BAG1	BCL2-associated athanogene	573	1064.91	361.456	408.091	387.514
202388_at	RGS2	regulator of G-protein signaling 2, 24kDa	5997	375.855	7.57257	200.758	113.871
202389_s_at	HTT	huntingtin	3064	130.336	302.441	105.399	192.133
202390_s_at	HTT	huntingtin	3064	44.4407	111.076	86.2706	101.592
202391_at	BASP1	brain abundant, membrane attached signal protein 1	10409	6.41745	2380.29	1617.76	1263.5
202392_s_at	PISD	phosphatidylserine decarboxylase	23761	145.163	387.183	207.697	217.992
202393_s_at	KLF10	Kruppel-like factor 10	7071	403.515	892.051	772.235	382.35
202394_s_at	ABCF3	ATP-binding cassette, sub-family F (GCN20), member 3	55324	113.258	200.106	162.411	211.101
202395_at	NSF	N-ethylmaleimide-sensitive factor	4905	843.574	731.878	655.134	1299.45
202396_at	TCERG1	transcription elongation regulator 1	10915	1049.42	1150.59	1181.73	1321.32
202397_at	NUTF2	nuclear transport factor 2	10204	1560.29	3507.14	2899.35	2921.28
202398_at	AP3S2	adaptor-related protein complex 3, sigma 2 subunit	10239	58.6862	101.642	43.5018	45.7198
202399_s_at	AP3S2	adaptor-related protein complex 3, sigma 2 subunit	10239	535.998	808.516	325.704	331.557
202400_s_at	SRF	serum response factor (c-fos serum response element-binding transcription factor)	6722	25.5519	31.152	23.0328	33.3985
202401_s_at	SRF	serum response factor (c-fos serum response element-binding transcription factor)	6722	167.424	172.584	145.279	302.433
202402_s_at	CARS	cysteinyl-tRNA synthetase	833	343.321	255.091	394.491	641.537
202403_s_at	COL1A2	collagen, type I, alpha 2	1278	11.8066	12.0792	9.68944	13.306
202404_s_at	COL1A2	collagen, type I, alpha 2	1278	5.17204	4.70822	3.76229	4.06478
202405_at	TIAL1	TIA1 cytotoxic granule-associated RNA binding protein-like 1	7073	112.359	132.229	318.858	475.996
202406_s_at	TIAL1	TIA1 cytotoxic granule-associated RNA binding protein-like 1	7073	1085.68	1677.04	1563.24	1952.96
202407_s_at	PRPF31	PRP31 pre-mRNA processing factor 31 homolog (S. cerevisiae)	26121	289.627	183.438	410.736	407.145
202408_s_at	PRPF31	PRP31 pre-mRNA processing factor 31 homolog (S. cerevisiae)	26121	721.925	439.091	1031.56	965.446
[truncated: 52,677 more rows]
